# Supplementary material for: Sodium samarium tetra­kis­(poly­phosphate), NaSm(PO3)4
Source: Acta Crystallogr Sect E Struct Rep Online. 2010 Jun 23;66(Pt 7):i53. doi: 10.1107/S1600536810022543 (PMC3006867; doi:10.1107/S1600536810022543)
Supplement: Supplementary file 2 [file e-66-00i53-Isup2.hkl]

# 
# h,k,l, Fc-squared, Fo-squared, sigma(Fo-squared) and status flag 
# 
data_I
_shelx_title ' a in P2(1)/n' 
_shelx_refln_list_code          4 
_shelx_F_calc_maximum      316.53 
_exptl_crystal_F_000       916.00 
_reflns_d_resolution_high  0.7703 
 
loop_ 
 _symmetry_equiv_pos_as_xyz 
 'x, y, z' 
 '-x+1/2, y+1/2, -z+1/2' 
 '-x, -y, -z' 
 'x-1/2, -y-1/2, z-1/2' 
 
_cell_length_a     7.1924 
_cell_length_b    13.0912 
_cell_length_c     9.8480 
_cell_angle_alpha  90.000 
_cell_angle_beta   90.396 
_cell_angle_gamma  90.000 
 
_shelx_F_squared_multiplier     1.000 
 
loop_ 
 _refln_index_h 
 _refln_index_k 
 _refln_index_l 
 _refln_F_squared_calc 
 _refln_F_squared_meas 
 _refln_F_squared_sigma 
 _refln_observed_status 
   2   0   0     1590.89     1453.68    120.24 o 
   4   0   0    43173.89    43645.34    718.09 o 
   6   0   0     3982.61     4020.99    305.06 o 
   1   1   0     1904.49     1860.25     27.25 o 
   2   1   0      397.73      348.41     37.80 o 
   3   1   0      385.04      335.37     62.50 o 
   4   1   0     1499.47     1447.25    137.62 o 
   5   1   0     4866.16     4934.23    200.03 o 
   6   1   0     3661.91     3523.41    155.57 o 
   7   1   0        4.05      104.60     43.50 o 
   8   1   0     6352.67     6078.09    284.86 o 
   0   2   0    43232.45    44632.21    422.20 o 
   1   2   0      556.31      569.11     20.71 o 
   2   2   0    68160.02    69271.72    479.91 o 
   3   2   0     4666.99     4373.96    121.60 o 
   4   2   0    18929.93    19218.59    265.34 o 
   5   2   0    16460.18    16802.55    274.04 o 
   6   2   0    22160.14    22440.79    546.08 o 
   7   2   0     5709.60     5603.68    173.79 o 
   8   2   0     6631.13     6270.75    293.46 o 
   1   3   0    11010.11    10107.60    120.39 o 
   2   3   0     2697.83     2733.94     45.08 o 
   3   3   0     7764.61     7603.33    115.08 o 
   4   3   0     1787.41     1796.24     94.68 o 
   5   3   0     8669.04     8498.74    322.26 o 
   6   3   0     7539.17     7527.13    214.15 o 
   7   3   0     2188.63     1997.36    145.42 o 
   8   3   0      127.60      108.19    171.20 o 
   0   4   0     6715.06     7900.35    306.49 o 
   1   4   0     8871.38     9168.02    131.77 o 
   2   4   0    41176.42    40850.13    455.47 o 
   3   4   0        3.42       40.81     27.01 o 
   4   4   0    25209.39    26519.22    279.65 o 
   5   4   0     4770.42     4793.34    154.82 o 
   6   4   0    15525.37    15539.09    300.38 o 
   7   4   0     1038.56      979.54     92.63 o 
   8   4   0      854.86      848.07    197.85 o 
   9   4   0     3217.51     2918.62    338.53 o 
   1   5   0    10586.54     9426.10    253.61 o 
   2   5   0      451.96      427.98     81.56 o 
   3   5   0    22364.92    22008.58    298.22 o 
   4   5   0     2432.79     2442.24    117.61 o 
   5   5   0     5131.64     5010.64    175.76 o 
   6   5   0     1646.29     1470.37    191.74 o 
   7   5   0     8297.49     7882.74    252.40 o 
   8   5   0      331.27      522.67    174.95 o 
   0   6   0    10162.67     8940.14    221.04 o 
   1   6   0     2466.17     2940.67    130.88 o 
   2   6   0     4356.27     4339.34    117.56 o 
   3   6   0      524.82      480.40     67.33 o 
   4   6   0     8202.33     8129.64    292.46 o 
   5   6   0    22510.74    22940.37    645.99 o 
   6   6   0       20.14      120.99     53.31 o 
   7   6   0     1394.03     1478.17    157.92 o 
   8   6   0     3520.93     3080.24    311.43 o 
   1   7   0    15377.48    15286.27    200.01 o 
   2   7   0      891.05     1003.49     68.87 o 
   3   7   0    16887.45    17334.74    158.67 o 
   4   7   0       73.03      166.37     72.72 o 
   5   7   0    18827.02    18759.52    343.75 o 
   6   7   0       91.40      126.53     66.58 o 
   7   7   0     2174.71     2365.76    685.30 o 
   8   7   0     3100.91     2726.47    282.05 o 
   0   8   0    10047.49     9706.57    271.98 o 
   1   8   0     4395.61     4461.36    126.77 o 
   2   8   0     1035.00     1269.23     77.73 o 
   3   8   0    10823.56    10763.99    162.78 o 
   4   8   0      666.25      877.27     93.11 o 
   5   8   0       20.39      117.65     55.26 o 
   6   8   0       79.12       87.85     64.62 o 
   7   8   0     4701.74     4982.52    337.15 o 
   8   8   0       19.86      273.73    143.75 o 
   1   9   0    25728.71    26471.32    320.82 o 
   2   9   0      284.37      289.50     81.20 o 
   3   9   0     9325.55     9786.86    251.77 o 
   4   9   0     1999.44     1957.25    122.23 o 
   5   9   0    13715.49    15400.46    346.66 o 
   6   9   0      226.14      249.84    112.14 o 
   7   9   0     1809.48     1685.30    262.68 o 
   0  10   0    22276.94    23164.54    451.91 o 
   1  10   0    10404.73    10332.94    227.15 o 
   2  10   0      102.62      190.21     55.21 o 
   3  10   0      213.45      116.54     50.75 o 
   4  10   0     7063.13     6891.26    215.98 o 
   5  10   0      525.44      439.39    123.85 o 
   6  10   0       38.30      217.47    115.23 o 
   7  10   0      602.04      252.89    154.13 o 
   1  11   0    15198.72    15375.58    281.79 o 
   2  11   0      661.31      748.66     94.04 o 
   3  11   0     4151.77     4099.46    181.67 o 
   4  11   0      191.05      391.10     88.69 o 
   5  11   0     2368.80     2370.50    239.99 o 
   6  11   0     1901.56     1794.52    182.62 o 
   7  11   0     6627.45     6609.30    477.61 o 
   0  12   0    13707.34    13302.22    388.76 o 
   1  12   0      996.59      936.93    114.14 o 
   2  12   0    12649.78    12983.74    357.13 o 
   3  12   0      542.93      436.20     99.25 o 
   4  12   0      653.43      654.86    157.84 o 
   5  12   0     3821.51     3608.78    210.43 o 
   6  12   0    10583.37    10800.41    499.87 o 
   1  13   0     1751.49     1815.98    234.86 o 
   2  13   0     1611.42     1682.11    183.99 o 
   3  13   0     2128.47     2191.10    186.13 o 
   4  13   0       49.45      167.20     60.96 o 
   5  13   0      706.74      419.20    118.81 o 
   6  13   0     1665.33     1675.33    289.68 o 
   0  14   0     5843.81     5482.02    314.97 o 
   1  14   0     3865.35     3413.02    210.10 o 
   2  14   0    12440.49    12839.04    404.01 o 
   3  14   0      161.40      197.60     87.63 o 
   4  14   0     7736.95     8200.59    368.66 o 
   5  14   0      384.90      412.67    113.58 o 
   1  15   0       22.62      192.69     97.38 o 
   2  15   0     1623.02      948.79    160.04 o 
   3  15   0      468.28       60.15    135.03 o 
   4  15   0     2505.04     2358.80    206.99 o 
   0  16   0    11015.52    10856.68    785.03 o 
   1  16   0     1093.10      864.90    154.84 o 
   2  16   0     3001.55     2774.27    246.43 o 
   3  16   0      910.97      573.61    134.93 o 
  -7   0   1    15099.94    15643.75    306.86 o 
  -5   0   1    10012.80    10020.89    250.68 o 
  -3   0   1    18948.12    19155.19    287.65 o 
  -1   0   1    31012.34    32297.52    199.29 o 
   1   0   1    34519.49    35972.73    374.11 o 
   3   0   1    40015.87    40612.02    753.58 o 
   5   0   1    15458.64    15686.91    508.89 o 
   7   0   1     5124.11     5373.98    337.44 o 
  -8   1   1       34.72      128.10     73.28 o 
  -7   1   1     2984.82     2668.59    148.79 o 
  -6   1   1     1095.75     1002.63     70.19 o 
  -5   1   1    10419.77    10638.99    186.80 o 
  -4   1   1     1073.61     1381.32     63.71 o 
  -3   1   1    24792.49    26223.21    189.97 o 
  -2   1   1    28781.97    29748.46    255.90 o 
  -1   1   1        8.26       28.56     12.03 o 
   0   1   1      368.87      313.51     16.90 o 
   1   1   1     1789.23     1840.86     41.11 o 
   2   1   1     1357.50     1624.19     67.07 o 
   3   1   1     6817.28     7670.92    151.56 o 
   4   1   1     6974.32     7384.18    173.68 o 
   5   1   1     1917.91     1786.94    109.69 o 
   6   1   1     1793.68     1701.73    117.70 o 
   7   1   1     5162.26     4846.66    185.98 o 
   8   1   1      322.05      182.08    189.95 o 
  -8   2   1     1616.39     1686.06    221.99 o 
  -7   2   1     6275.07     6397.79    235.64 o 
  -6   2   1       13.30      133.26     55.82 o 
  -5   2   1     9350.99     9855.14    156.24 o 
  -4   2   1     1318.11     1293.71     62.14 o 
  -3   2   1     8783.21     8239.71    107.96 o 
  -2   2   1      903.55      945.46     51.19 o 
  -1   2   1    32270.60    32636.72    212.14 o 
   0   2   1       14.21       45.17     19.89 o 
   1   2   1    33627.04    33761.87    253.30 o 
   2   2   1     1888.43     1911.66     63.05 o 
   3   2   1    34517.12    35238.86    255.42 o 
   4   2   1     3379.21     3507.31    123.63 o 
   5   2   1    10916.26    10933.73    268.78 o 
   6   2   1      869.26      849.31     85.50 o 
   7   2   1     8278.73     8130.13    322.08 o 
   8   2   1      342.18      300.16    135.23 o 
  -8   3   1     1871.01     1861.35    321.63 o 
  -7   3   1    10992.75    11047.63    288.69 o 
  -6   3   1     1309.84     1353.70     90.73 o 
  -5   3   1     1155.21     1199.46     65.62 o 
  -4   3   1    10224.21    10112.28    134.88 o 
  -3   3   1      934.27      813.71     44.22 o 
  -2   3   1    40952.57    41414.33    340.71 o 
  -1   3   1     9662.61     9567.67    135.86 o 
   0   3   1    16218.96    14992.27    200.71 o 
   1   3   1    10122.74    10067.46    159.67 o 
   2   3   1      544.73      328.36     40.67 o 
   3   3   1     3785.63     3817.83    102.68 o 
   4   3   1    14644.05    14557.70    238.11 o 
   5   3   1     2374.96     2285.03    128.58 o 
   6   3   1    17564.96    17726.09    315.09 o 
   7   3   1       41.35      258.98    164.47 o 
   8   3   1      814.88      955.19    188.82 o 
  -9   4   1     1034.19     1362.53    266.72 o 
  -8   4   1     4865.51     3942.12    487.19 o 
  -7   4   1      992.62      939.89    145.31 o 
  -6   4   1     3027.90     2763.72    133.12 o 
  -5   4   1     6563.49     6729.51    172.40 o 
  -4   4   1     4896.35     5011.56    140.46 o 
  -3   4   1     9740.08     9552.88    167.84 o 
  -2   4   1      109.52       74.74     41.27 o 
  -1   4   1    17645.05    16796.54    204.74 o 
   0   4   1      859.98      870.81     64.05 o 
   1   4   1    14932.09    14803.19    204.41 o 
   2   4   1      749.78      958.56     60.80 o 
   3   4   1    11518.95    11291.85    162.56 o 
   4   4   1      218.92      186.30     52.53 o 
   5   4   1     2143.96     2156.92    127.21 o 
   6   4   1       17.92       83.51     43.11 o 
   7   4   1    12944.40    13307.04    409.32 o 
   8   4   1     2042.74     2039.76    351.65 o 
   9   4   1     1745.29     1818.41    534.53 o 
  -8   5   1     3034.16     3276.99    310.35 o 
  -7   5   1     4661.81     4590.80    219.21 o 
  -6   5   1    15896.97    15735.77    277.45 o 
  -5   5   1     1336.73     1314.36     95.40 o 
  -4   5   1    17294.90    16717.81    243.64 o 
  -3   5   1      186.83      180.36     52.22 o 
  -2   5   1    34986.71    36939.77    200.23 o 
  -1   5   1       64.66       77.84     44.62 o 
   0   5   1    14876.58    12949.82    189.86 o 
   1   5   1     7288.46     7557.37    159.43 o 
   2   5   1    54136.07    54275.78    333.78 o 
   3   5   1     4656.92     4974.35    122.90 o 
   4   5   1    15718.41    15498.87    195.76 o 
   5   5   1      147.62      122.32     85.75 o 
   6   5   1     8294.89     8655.13    239.85 o 
   7   5   1       21.28      243.02    112.47 o 
   8   5   1     9356.64     8947.84    553.62 o 
  -8   6   1     5302.77     5003.76    330.78 o 
  -7   6   1      774.07      804.95    203.68 o 
  -6   6   1     3995.32     3912.23    149.13 o 
  -5   6   1     2782.01     2556.76    129.10 o 
  -4   6   1     2677.72     2663.90    146.19 o 
  -3   6   1     5685.79     5709.67    154.33 o 
  -2   6   1     1302.70     1372.05     46.88 o 
  -1   6   1     3667.51     3440.96    115.58 o 
   0   6   1     2250.39     2335.52     99.05 o 
   1   6   1      808.69      630.19     70.19 o 
   2   6   1     1975.09     1981.47    111.52 o 
   3   6   1      407.20      324.01     46.26 o 
   4   6   1      664.59      753.25     59.34 o 
   5   6   1     1593.46     1398.25    109.83 o 
   6   6   1      181.17      234.44     73.36 o 
   7   6   1      924.82      759.33    191.54 o 
   8   6   1     3003.15     3268.23    360.14 o 
  -8   7   1     4210.07     3797.53    316.50 o 
  -7   7   1      608.79      500.25    103.52 o 
  -6   7   1    14566.58    14434.85    353.64 o 
  -5   7   1     2898.48     3004.59    140.30 o 
  -4   7   1    20745.11    21600.87    308.66 o 
  -3   7   1     1265.69     1324.66    111.56 o 
  -2   7   1    18801.65    18326.57    288.19 o 
  -1   7   1      678.96      707.43     71.25 o 
   0   7   1    34393.13    33445.15    334.58 o 
   1   7   1      879.02     1117.03    117.48 o 
   2   7   1    64901.96    67062.52    462.04 o 
   3   7   1      440.07      261.61     62.38 o 
   4   7   1    17429.87    18338.24    207.77 o 
   5   7   1     1676.91     1666.04    130.27 o 
   6   7   1     8562.03     8917.35    257.73 o 
   7   7   1     1589.47     1416.83    317.85 o 
   8   7   1    11489.12    11572.93    641.90 o 
  -8   8   1     3275.17     3467.15    295.48 o 
  -7   8   1      186.07      265.02     98.37 o 
  -6   8   1     3991.41     4218.00    224.28 o 
  -5   8   1     1077.86      871.57     94.80 o 
  -4   8   1       88.20      177.69     53.12 o 
  -3   8   1      359.46      300.16     63.74 o 
  -2   8   1     6659.60     6569.57    173.33 o 
  -1   8   1     1505.98     1637.73    121.27 o 
   0   8   1     2040.51     2042.17    123.32 o 
   1   8   1       52.57      127.07     40.14 o 
   2   8   1      330.57      514.09     96.78 o 
   3   8   1      264.57      334.30     62.19 o 
   4   8   1     5197.93     4790.92    195.62 o 
   5   8   1     2105.64     1911.74    146.41 o 
   6   8   1     2364.08     2324.63    160.41 o 
   7   8   1     2154.97     2468.01    207.57 o 
   8   8   1     1872.62     1831.63    242.86 o 
  -7   9   1       15.78       59.09     92.50 o 
  -6   9   1     5571.21     5313.25    480.43 o 
  -5   9   1     2193.28     1942.86    138.84 o 
  -4   9   1    10931.75    11695.33    261.56 o 
  -3   9   1     1326.15     1266.15    114.76 o 
  -2   9   1    37857.69    38958.16    437.03 o 
  -1   9   1      359.85      249.89     56.56 o 
   0   9   1    27773.29    27871.75    416.02 o 
   1   9   1     1048.16     1038.49     99.57 o 
   2   9   1    12237.89    12694.79    258.50 o 
   3   9   1     1453.63     1390.03     90.75 o 
   4   9   1    25071.56    24942.89    419.97 o 
   5   9   1      370.32      357.84    129.96 o 
   6   9   1    13229.57    13782.39    466.19 o 
   7   9   1      172.61      504.57    155.55 o 
  -7  10   1     2794.03     2902.87    238.35 o 
  -6  10   1     2315.31     2227.94    223.77 o 
  -5  10   1     2570.71     2861.42    161.96 o 
  -4  10   1     2291.34     1834.04    134.52 o 
  -3  10   1     2851.51     2755.42    143.11 o 
  -2  10   1     2562.60     2518.62    108.09 o 
  -1  10   1     1009.87      886.15     82.33 o 
   0  10   1     1191.60     1250.73    122.95 o 
   1  10   1     7426.19     7474.40    190.45 o 
   2  10   1     1694.37     1737.72    126.00 o 
   3  10   1     1551.43     1849.72    382.59 o 
   4  10   1     2760.91     2626.21    182.72 o 
   5  10   1      934.43      673.22    141.07 o 
   6  10   1     1637.10     1437.58    242.02 o 
   7  10   1      512.33      444.64    169.00 o 
  -7  11   1      851.52      696.99    218.47 o 
  -6  11   1     2518.45     2425.94    208.25 o 
  -5  11   1     1239.58     1324.78    161.47 o 
  -4  11   1     8059.16     7973.44    247.19 o 
  -3  11   1     9827.14    10047.64    261.77 o 
  -2  11   1    11739.07    12274.47    221.42 o 
  -1  11   1     3025.42     2908.60    161.71 o 
   0  11   1    15807.20    16380.59    307.50 o 
   1  11   1      103.02      101.20     44.21 o 
   2  11   1     7508.15     7316.58    201.69 o 
   3  11   1      172.11      258.31     97.30 o 
   4  11   1    13609.58    14600.92    315.45 o 
   5  11   1        3.07      199.66     62.34 o 
   6  11   1    10010.33    10361.46    409.99 o 
   7  11   1     1519.13     1413.51    454.99 o 
  -6  12   1      663.41      365.34    100.24 o 
  -5  12   1     1624.40     1526.08    184.21 o 
  -4  12   1     5733.19     5498.41    220.44 o 
  -3  12   1     6425.59     6629.37    233.39 o 
  -2  12   1       10.73      177.46     77.89 o 
  -1  12   1     5551.00     5592.73    192.76 o 
   0  12   1       86.54       91.94     56.58 o 
   1  12   1     5900.50     5656.52    186.38 o 
   2  12   1      476.75      456.58     96.53 o 
   3  12   1     7596.45     7407.45    335.98 o 
   4  12   1      520.81      532.72    126.16 o 
   5  12   1     8924.32     8715.63    355.51 o 
   6  12   1     1502.29     1558.52    190.30 o 
  -5  13   1     2012.78     2097.11    210.08 o 
  -4  13   1      996.85      846.52    207.05 o 
  -3  13   1     3855.75     3872.62    198.18 o 
  -2  13   1      946.01      601.48    131.42 o 
  -1  13   1        4.55      158.66     54.30 o 
   0  13   1     4036.52     4103.10    206.69 o 
   1  13   1      169.18      141.92     54.62 o 
   2  13   1    11856.58    11989.84    356.10 o 
   3  13   1      156.39      180.55     72.66 o 
   4  13   1     2390.80     2685.75    222.04 o 
   5  13   1      430.70      216.05     93.77 o 
  -5  14   1     3572.22     3525.04    255.61 o 
  -4  14   1      474.64      415.13     98.38 o 
  -3  14   1     8291.58     7792.34    327.85 o 
  -2  14   1      137.23      299.67    108.63 o 
  -1  14   1    15776.26    16616.89    556.49 o 
   0  14   1      785.99      591.21    107.75 o 
   1  14   1     2396.19     2421.94    159.24 o 
   2  14   1      493.05      393.97    112.07 o 
   3  14   1     9667.10     9864.51    371.69 o 
   4  14   1       49.27      236.67     74.15 o 
   5  14   1     5553.67     5171.36    285.45 o 
  -4  15   1      628.75      509.50    200.83 o 
  -3  15   1      180.99      173.29     93.78 o 
  -2  15   1      163.28      119.79     83.31 o 
  -1  15   1     2559.15     2350.32    193.71 o 
   0  15   1      314.75      222.87     60.47 o 
   1  15   1      352.76      309.80    192.80 o 
   2  15   1      817.64      528.26    262.73 o 
   3  15   1      506.99      433.49    119.75 o 
   4  15   1      302.81      382.75    126.96 o 
  -3  16   1     6400.32     5909.86    546.65 o 
  -2  16   1      173.04      132.07     96.86 o 
  -1  16   1     8169.78     8985.25    455.44 o 
   0  16   1       21.77      141.19    129.44 o 
   1  16   1     7414.43     7343.26    354.42 o 
   2  16   1      399.60      321.81    133.21 o 
   3  16   1     7403.73     7284.61    343.77 o 
  -8   0   2     1260.70      802.68    237.96 o 
  -6   0   2    25798.19    25977.17    415.18 o 
  -4   0   2    50278.01    53463.43    514.35 o 
  -2   0   2    44158.36    43802.73    321.16 o 
   0   0   2     1754.26     1879.93     82.15 o 
   2   0   2   100192.50   100699.20    777.59 o 
   4   0   2    31755.58    32882.00    723.14 o 
   6   0   2    39303.19    40774.12    906.85 o 
   8   0   2     1796.54     2061.45    305.06 o 
  -9   1   2       37.24       82.57    141.43 o 
  -8   1   2     2585.46     2800.68    282.87 o 
  -7   1   2      979.75      962.62    263.86 o 
  -6   1   2     7631.36     7796.59    155.37 o 
  -5   1   2      255.80      206.82     37.30 o 
  -4   1   2     3941.67     3988.89     89.13 o 
  -3   1   2    11104.13    11643.75    117.59 o 
  -2   1   2    10756.99    10478.09    169.60 o 
  -1   1   2      556.17      662.07     29.50 o 
   0   1   2     3949.38     4011.91     72.03 o 
   1   1   2    14965.64    15107.93    158.44 o 
   2   1   2     1324.40     1594.44     59.83 o 
   3   1   2     2755.00     3395.39     78.69 o 
   4   1   2     3370.10     3632.76    105.14 o 
   5   1   2       57.92       83.03     43.01 o 
   6   1   2     1680.77     1623.70    105.59 o 
   7   1   2      283.26      321.31    116.11 o 
   8   1   2     1579.32     1339.78    424.80 o 
   9   1   2     2699.93     1993.68    396.89 o 
  -9   2   2       12.70      181.46    108.81 o 
  -8   2   2     3815.12     3910.13    248.95 o 
  -7   2   2     1459.61     1333.71    176.78 o 
  -6   2   2     9071.54     9358.23    164.43 o 
  -5   2   2    13735.04    14326.09    178.41 o 
  -4   2   2    24391.23    24831.88    223.66 o 
  -3   2   2      788.41     1107.54     39.25 o 
  -2   2   2    18090.71    18148.48    136.77 o 
  -1   2   2     6281.87     6308.37     87.88 o 
   0   2   2    83913.16    84959.35    566.48 o 
   1   2   2      298.93      281.27     68.34 o 
   2   2   2    24868.03    24764.21    188.11 o 
   3   2   2     3915.59     3832.84     98.16 o 
   4   2   2    48842.04    49757.50    390.88 o 
   5   2   2    17954.62    17980.29    275.49 o 
   6   2   2     7315.52     7283.83    203.36 o 
   7   2   2     1561.28     1353.53    170.36 o 
   8   2   2    14053.52    14435.52    803.78 o 
   9   2   2      254.22      278.83    180.95 o 
  -8   3   2     8207.97     8205.95    508.38 o 
  -7   3   2     2368.28     1798.74    178.97 o 
  -6   3   2     2886.66     2942.76    152.31 o 
  -5   3   2      600.99      495.12     45.14 o 
  -4   3   2    12489.12    12781.27    193.60 o 
  -3   3   2    21866.35    22744.75    164.34 o 
  -2   3   2      664.53      888.74     35.16 o 
  -1   3   2     3957.90     3298.88     74.38 o 
   0   3   2      622.48      602.09     48.78 o 
   1   3   2    17475.19    16502.95    179.57 o 
   2   3   2     3079.80     3644.52    139.30 o 
   3   3   2     2443.57     1961.55     79.37 o 
   4   3   2     2973.75     3064.17     96.94 o 
   5   3   2     2404.59     2433.02    158.25 o 
   6   3   2     1312.26      936.09    325.83 o 
   7   3   2     4052.29     3703.06    259.15 o 
   8   3   2     2770.05     2590.69    344.75 o 
   9   3   2     5123.14     4637.85    451.04 o 
  -8   4   2    10322.02     9249.12    564.72 o 
  -7   4   2     7451.46     7331.26    296.18 o 
  -6   4   2      188.83      282.52     65.04 o 
  -5   4   2     2011.11     2023.20    104.91 o 
  -4   4   2     4953.07     4878.77     97.05 o 
  -3   4   2     7978.17     7748.24    235.16 o 
  -2   4   2    10013.95     9779.97     93.25 o 
  -1   4   2     1375.50     1156.95     56.84 o 
   0   4   2    89752.37    89126.30    544.57 o 
   1   4   2    10289.59    10198.34    164.36 o 
   2   4   2    26011.55    27175.86    294.24 o 
   3   4   2     1072.40     1108.86     68.01 o 
   4   4   2     6209.18     5689.79    133.72 o 
   5   4   2     1298.44     1371.89    157.97 o 
   6   4   2     8307.23     8266.76    331.35 o 
   7   4   2     1757.95     1671.28    227.96 o 
   8   4   2     9343.83     9644.16    693.20 o 
  -8   5   2     2340.79     2467.44    243.92 o 
  -7   5   2      477.74      348.32     94.07 o 
  -6   5   2     2174.94     1994.67    186.53 o 
  -5   5   2     8419.17     8690.88    207.38 o 
  -4   5   2     1206.02     1176.33     83.33 o 
  -3   5   2     7248.13     6720.13    151.86 o 
  -2   5   2      274.74      134.05     55.11 o 
  -1   5   2    30121.58    29259.88    275.26 o 
   0   5   2       52.41       24.88     44.36 o 
   1   5   2    16741.17    16695.14    214.19 o 
   2   5   2     1132.09     1363.30    105.22 o 
   3   5   2    16127.08    15427.51    209.75 o 
   4   5   2     1640.51     1830.08     89.40 o 
   5   5   2    24251.06    24164.88    359.89 o 
   6   5   2      824.85      915.07    135.92 o 
   7   5   2     5864.48     5945.24    556.65 o 
   8   5   2      845.65      821.68    190.60 o 
  -8   6   2       52.52      219.68     81.57 o 
  -7   6   2     4396.83     4618.57    221.34 o 
  -6   6   2     2987.97     2661.96    193.44 o 
  -5   6   2     4277.05     4054.12    180.52 o 
  -4   6   2     1105.30     1151.82    112.51 o 
  -3   6   2     7997.13     8020.46    254.46 o 
  -2   6   2    11448.60    10477.88    254.50 o 
  -1   6   2     7312.29     7046.95    159.39 o 
   0   6   2       82.01      180.45     54.76 o 
   1   6   2     1892.85     1701.30    160.16 o 
   2   6   2    10374.24     9661.96    272.71 o 
   3   6   2     2985.75     3164.89    106.06 o 
   4   6   2       25.56       50.58     54.31 o 
   5   6   2    10436.75     9677.03    239.80 o 
   6   6   2    12297.47    11760.02    385.30 o 
   7   6   2     2397.41     2660.04    233.91 o 
   8   6   2       56.75      109.33     87.66 o 
  -8   7   2       14.76      162.52    104.51 o 
  -7   7   2     5946.66     6461.94    274.66 o 
  -6   7   2      142.04      338.04    113.08 o 
  -5   7   2     3206.11     2943.24    131.66 o 
  -4   7   2       20.51       99.74     44.52 o 
  -3   7   2    14308.71    14435.92    244.18 o 
  -2   7   2     5198.46     5576.82    219.60 o 
  -1   7   2    25415.90    25634.84    312.24 o 
   0   7   2       44.52      151.69     72.90 o 
   1   7   2    26593.43    26892.03    430.00 o 
   2   7   2       77.37      206.15     73.26 o 
   3   7   2    12645.70    12354.04    277.45 o 
   4   7   2     5289.88     5440.82    163.85 o 
   5   7   2    18628.11    19230.30    346.28 o 
   6   7   2       83.91      147.61    101.13 o 
   7   7   2    10823.20    10471.50    440.96 o 
   8   7   2      305.32      667.98    295.14 o 
  -8   8   2      939.02     1110.44    244.69 o 
  -7   8   2     4740.30     4507.13    256.38 o 
  -6   8   2        3.10      322.54    100.17 o 
  -5   8   2    18218.35    18588.20    311.05 o 
  -4   8   2     1653.74     1561.22    115.47 o 
  -3   8   2      983.17      932.67     89.52 o 
  -2   8   2     1343.99     1259.45    108.51 o 
  -1   8   2    18829.28    19418.50    285.31 o 
   0   8   2     5443.18     5808.69    169.53 o 
   1   8   2      146.85      143.01     66.77 o 
   2   8   2       88.33      249.92     65.88 o 
   3   8   2     8207.29     8023.09    208.36 o 
   4   8   2       14.82      180.70     88.37 o 
   5   8   2     5191.99     4852.11    192.43 o 
   6   8   2       92.95      125.89    211.98 o 
   7   8   2      127.08      181.63    100.17 o 
   8   8   2      116.56      850.28    354.84 o 
  -7   9   2     5648.13     5839.48    442.91 o 
  -6   9   2      491.53      475.46    187.74 o 
  -5   9   2     8551.17     8706.68    298.70 o 
  -4   9   2       68.11      116.76     62.53 o 
  -3   9   2     9802.74    10246.65    255.24 o 
  -2   9   2     2219.29     2116.04     96.83 o 
  -1   9   2     7805.44     7679.72    202.27 o 
   0   9   2     1441.90     1293.29    101.27 o 
   1   9   2    21100.03    21224.03    348.18 o 
   2   9   2      189.08      264.88     64.90 o 
   3   9   2    10492.61    10739.50    374.63 o 
   4   9   2      975.05      910.31    251.08 o 
   5   9   2     9349.02     9896.00    279.50 o 
   6   9   2       23.09      191.00    155.81 o 
   7   9   2     7438.71     7642.75    432.87 o 
  -7  10   2     5820.24     5886.50    368.94 o 
  -6  10   2     1762.33     1904.22    233.79 o 
  -5  10   2     8685.68     9019.03    349.49 o 
  -4  10   2     2352.51     2102.07    241.57 o 
  -3  10   2     2292.03     2517.04    149.09 o 
  -2  10   2     6031.16     5973.85    159.31 o 
  -1  10   2      598.51      767.32     86.83 o 
   0  10   2      251.09      431.33     90.05 o 
   1  10   2    12950.51    13036.87    325.09 o 
   2  10   2    15058.27    15161.95    362.87 o 
   3  10   2      330.64      253.05     76.77 o 
   4  10   2      169.95      193.48    104.53 o 
   5  10   2      821.98      574.31    245.45 o 
   6  10   2    12209.34    11387.72    480.46 o 
   7  10   2     2517.72     2435.83    265.70 o 
  -6  11   2      429.97      481.41    130.87 o 
  -5  11   2     9393.48     9301.27    346.96 o 
  -4  11   2     3588.45     3796.91    180.18 o 
  -3  11   2     4874.28     5238.85    258.31 o 
  -2  11   2     3597.07     3459.45    162.90 o 
  -1  11   2     4521.01     4616.80    152.47 o 
   0  11   2     1477.63     1342.71    148.13 o 
   1  11   2     5453.97     5512.89    214.60 o 
   2  11   2     1258.18     1098.34    137.28 o 
   3  11   2    16973.71    17294.81    513.19 o 
   4  11   2      456.55      336.79    124.07 o 
   5  11   2     4014.65     4344.94    309.63 o 
   6  11   2       37.49      107.67    109.52 o 
  -6  12   2      962.40      420.87    132.90 o 
  -5  12   2      148.17      139.83    108.41 o 
  -4  12   2    16142.28    16364.78    370.07 o 
  -3  12   2     7302.24     7352.99    250.90 o 
  -2  12   2     4622.30     4558.61    195.86 o 
  -1  12   2      170.55      198.89     69.30 o 
   0  12   2     6928.65     6789.15    209.68 o 
   1  12   2      919.96      834.72    104.23 o 
   2  12   2     4631.16     4314.38    198.45 o 
   3  12   2      226.23      102.15    121.73 o 
   4  12   2    12831.32    13179.61    499.17 o 
   5  12   2      871.07     1220.90    209.68 o 
   6  12   2     1158.60     1090.99    161.56 o 
  -5  13   2      467.44      494.34    159.29 o 
  -4  13   2     6456.00     6454.55    262.85 o 
  -3  13   2     3540.74     3334.40    186.89 o 
  -2  13   2       53.20      169.47     72.05 o 
  -1  13   2     2071.05     2196.62    138.81 o 
   0  13   2     3642.21     3739.88    181.73 o 
   1  13   2     3190.33     3009.65    157.43 o 
   2  13   2        1.66      278.18    108.46 o 
   3  13   2     3251.74     3059.40    213.22 o 
   4  13   2      302.07      429.31    136.90 o 
   5  13   2     3051.77     3072.21    254.17 o 
  -5  14   2      644.49      460.78    205.25 o 
  -4  14   2     4411.07     4650.24    381.67 o 
  -3  14   2      964.67      963.32    134.20 o 
  -2  14   2     6243.40     6295.81    373.30 o 
  -1  14   2     1998.70     1831.41    187.80 o 
   0  14   2    18184.85    18508.76    381.67 o 
   1  14   2     2864.00     2526.69    159.06 o 
   2  14   2     7244.79     7669.89    471.20 o 
   3  14   2      184.28      225.15    110.40 o 
   4  14   2    11890.95    11364.65    456.01 o 
   5  14   2      384.83      415.31    122.60 o 
  -4  15   2      696.54      537.40    116.76 o 
  -3  15   2      178.75      350.56    127.21 o 
  -2  15   2      286.62      475.56    141.62 o 
  -1  15   2       63.23      170.88    102.91 o 
   0  15   2      444.46      411.10    120.17 o 
   1  15   2     1320.68     1264.39    248.08 o 
   2  15   2      506.41      521.98    148.42 o 
   3  15   2      336.89      234.73     80.81 o 
   4  15   2      370.04      364.98    154.14 o 
  -2  16   2    11012.73    10953.37    389.46 o 
  -1  16   2        1.11      171.26     91.04 o 
   0  16   2     8825.38     9419.68    588.35 o 
   1  16   2       24.57      276.63    103.95 o 
   2  16   2    11686.28    12073.29    413.71 o 
  -9   0   3     5246.43     4513.90    417.57 o 
  -7   0   3       74.29      127.92     55.36 o 
  -5   0   3    15137.05    15771.60    266.27 o 
  -3   0   3     4808.42     4780.35     76.23 o 
  -1   0   3    59168.43    59535.98    602.64 o 
   1   0   3    22153.88    22346.89    308.97 o 
   3   0   3    35823.85    38613.41    221.45 o 
   5   0   3    14773.19    15297.02    769.98 o 
   7   0   3    23797.70    24932.84    825.72 o 
   9   0   3     5672.42     6244.23    504.52 o 
  -9   1   3     9662.78     9457.83    405.67 o 
  -8   1   3     1139.73      652.75    196.49 o 
  -7   1   3    24705.11    25327.72    790.26 o 
  -6   1   3      351.48      310.23     55.15 o 
  -5   1   3     3415.92     3435.84     88.72 o 
  -4   1   3     2441.90     2358.70     82.60 o 
  -3   1   3    26011.31    27143.39    330.15 o 
  -2   1   3     3418.47     3663.37     88.64 o 
  -1   1   3    17015.71    16190.91    158.65 o 
   0   1   3    11467.82    11277.53    150.93 o 
   1   1   3     8918.04     8252.10    121.27 o 
   2   1   3     1727.71     1705.91     59.97 o 
   3   1   3     3914.74     4033.79    143.70 o 
   4   1   3     1865.71     1749.50     78.94 o 
   5   1   3       43.09       93.25     56.04 o 
   6   1   3       69.43      300.80    114.27 o 
   7   1   3     1506.98     1291.66    176.82 o 
   8   1   3      741.25      863.13    247.38 o 
   9   1   3     2034.96     2172.97    370.90 o 
  -9   2   3      242.97      193.02     79.39 o 
  -8   2   3     3671.87     3888.81    393.19 o 
  -7   2   3     2769.18     2407.32    234.43 o 
  -6   2   3      101.32       41.61     34.80 o 
  -5   2   3    10140.19    10198.12    136.25 o 
  -4   2   3     4568.26     4636.23     92.23 o 
  -3   2   3    19893.24    19984.30    265.53 o 
  -2   2   3      102.76       65.91     40.76 o 
  -1   2   3    16266.66    16484.79    165.17 o 
   0   2   3       94.02       56.29     39.86 o 
   1   2   3    20389.82    19518.63    313.55 o 
   2   2   3     1242.20     1339.47     40.15 o 
   3   2   3    23958.32    23271.47    288.78 o 
   4   2   3     1096.32     1209.12     75.76 o 
   5   2   3    16125.01    16317.38    282.08 o 
   6   2   3      678.62      681.43    216.61 o 
   7   2   3    11214.15    11063.33    397.62 o 
   8   2   3      588.19      697.50    141.50 o 
  -8   3   3     1863.65     1567.29    268.72 o 
  -7   3   3     2123.38     2072.36    213.07 o 
  -6   3   3     4862.35     4449.11    213.95 o 
  -5   3   3    26170.52    26551.93    324.27 o 
  -4   3   3       80.82      120.06     21.53 o 
  -3   3   3    10208.06    10139.26     85.39 o 
  -2   3   3     8629.04     8629.51    109.68 o 
  -1   3   3    10546.28    10577.82    234.97 o 
   0   3   3    15340.83    14008.12    171.39 o 
   1   3   3     1321.31     1305.77     72.83 o 
   2   3   3    32172.64    32205.90    305.56 o 
   3   3   3     8740.36     8109.36    180.53 o 
   4   3   3     5056.39     5032.98    127.03 o 
   5   3   3     1629.99     1749.81    130.74 o 
   6   3   3     2493.08     2496.68    329.11 o 
   7   3   3      722.49     1130.89    225.73 o 
   8   3   3     5041.85     5323.30    347.83 o 
  -8   4   3     1454.50     1258.95    257.54 o 
  -7   4   3     4052.74     3699.52    265.74 o 
  -6   4   3     5010.52     5515.03    262.57 o 
  -5   4   3     4986.82     5131.36    199.53 o 
  -4   4   3     2489.58     2279.48     88.28 o 
  -3   4   3     7414.75     7304.19    114.91 o 
  -2   4   3     3201.80     2977.61     78.83 o 
  -1   4   3    11431.21    11748.35    150.18 o 
   0   4   3    12599.87    13073.28    178.02 o 
   1   4   3     3708.71     3255.00    144.09 o 
   2   4   3      104.30       13.98     53.76 o 
   3   4   3    22565.28    22823.18    338.16 o 
   4   4   3      303.05      303.73     66.36 o 
   5   4   3    10462.54    10481.72    318.56 o 
   6   4   3     1342.97      959.51    146.08 o 
   7   4   3      601.78      466.27    147.56 o 
   8   4   3        4.91      233.57    328.69 o 
  -8   5   3      508.48      306.44    140.34 o 
  -7   5   3     1072.54     1028.88    209.62 o 
  -6   5   3     3086.29     3159.57    181.38 o 
  -5   5   3     8443.14     9006.33    259.05 o 
  -4   5   3     3331.60     3159.12    106.63 o 
  -3   5   3     6244.59     6181.39    104.26 o 
  -2   5   3    31030.53    30343.88    274.27 o 
  -1   5   3     8637.02     8850.46    145.02 o 
   0   5   3    35458.45    36372.26    298.66 o 
   1   5   3     1426.18     1292.45     74.53 o 
   2   5   3     8729.07     7739.03    195.21 o 
   3   5   3      923.80      819.64     88.29 o 
   4   5   3    19154.10    19563.51    326.30 o 
   5   5   3       10.22       93.24     54.74 o 
   6   5   3    11530.33    11481.03    440.53 o 
   7   5   3      679.38      608.29    167.52 o 
   8   5   3     7676.33     7429.68    404.47 o 
  -8   6   3     3237.36     3273.89    279.31 o 
  -7   6   3       23.63      -14.86     68.82 o 
  -6   6   3    14028.22    13908.70    341.59 o 
  -5   6   3       12.65      166.23     85.56 o 
  -4   6   3     1673.81     1687.47    101.49 o 
  -3   6   3      529.45      511.40     39.21 o 
  -2   6   3     7732.33     7879.86    173.24 o 
  -1   6   3     2478.28     1915.73    101.04 o 
   0   6   3      995.44      804.47     78.80 o 
   1   6   3    10689.19    10946.20    329.37 o 
   2   6   3    10203.80    10197.83    231.32 o 
   3   6   3      904.92      774.95    124.79 o 
   4   6   3     1907.58     1791.11    123.62 o 
   5   6   3     3990.34     4241.80    175.16 o 
   6   6   3     2411.99     2489.13    218.40 o 
   7   6   3      674.95      755.36    242.08 o 
   8   6   3       17.11      387.22    130.26 o 
  -8   7   3     1985.63     2086.48    428.08 o 
  -7   7   3     3098.66     2936.62    238.31 o 
  -6   7   3     2558.94     2297.14    365.86 o 
  -5   7   3      799.24      774.33    176.09 o 
  -4   7   3    18620.80    19697.41    398.21 o 
  -3   7   3      596.41      540.70     72.68 o 
  -2   7   3    19684.56    19868.43    278.03 o 
  -1   7   3      379.60      438.53     66.09 o 
   0   7   3    20471.89    20021.29    345.80 o 
   1   7   3     5161.70     5248.65    250.94 o 
   2   7   3     9325.01     9071.33    223.55 o 
   3   7   3     1550.75     1586.31    160.52 o 
   4   7   3    24883.73    25400.46    470.57 o 
   5   7   3      159.80      148.90     80.81 o 
   6   7   3    17654.03    18443.49    629.69 o 
   7   7   3      497.92      385.18    116.97 o 
   8   7   3     9408.93     9501.54    876.60 o 
  -7   8   3        0.92       89.93     71.97 o 
  -6   8   3     5882.47     6063.23    262.91 o 
  -5   8   3      617.31      628.23    120.70 o 
  -4   8   3    10680.72    11122.07    234.92 o 
  -3   8   3      509.96      645.11     99.64 o 
  -2   8   3     3387.70     3468.81    141.06 o 
  -1   8   3     1187.98     1017.54    134.72 o 
   0   8   3       78.43      198.07     75.89 o 
   1   8   3      150.13      100.49     77.15 o 
   2   8   3     1618.69     1380.57    111.48 o 
   3   8   3      971.56      798.03    230.98 o 
   4   8   3      325.70      448.12     85.55 o 
   5   8   3      725.16      647.80    166.41 o 
   6   8   3       14.63       48.39    207.52 o 
   7   8   3     2196.85     1944.03    227.91 o 
  -7   9   3      413.46      347.83    119.68 o 
  -6   9   3     7293.72     7614.48    315.93 o 
  -5   9   3      139.77       90.85     84.78 o 
  -4   9   3    11896.63    12159.07    276.04 o 
  -3   9   3     4922.53     4773.32    172.74 o 
  -2   9   3     3147.37     3448.65    186.35 o 
  -1   9   3       64.03       63.42     65.12 o 
   0   9   3    21302.59    21470.85    328.40 o 
   1   9   3      590.89      689.36    100.89 o 
   2   9   3    24636.19    25612.26    479.10 o 
   3   9   3      228.44      337.18     88.32 o 
   4   9   3    16697.82    16882.11    493.21 o 
   5   9   3       11.21      353.29    124.59 o 
   6   9   3     9096.95     9135.31    769.55 o 
   7   9   3      374.99      305.07    168.84 o 
  -7  10   3       26.82      143.66     76.83 o 
  -6  10   3     4351.85     4385.64    249.04 o 
  -5  10   3     1193.56     1376.76    241.46 o 
  -4  10   3     2488.66     2639.07    157.12 o 
  -3  10   3      591.12      753.27    139.69 o 
  -2  10   3     8496.99     8989.30    261.96 o 
  -1  10   3     5432.95     5537.89    196.20 o 
   0  10   3      113.88      261.86     79.25 o 
   1  10   3      579.63      831.76    125.98 o 
   2  10   3        6.81      -36.38     71.43 o 
   3  10   3     3913.10     3690.81    203.60 o 
   4  10   3      624.03      622.86    179.82 o 
   5  10   3     2806.10     2158.34    221.72 o 
   6  10   3      173.49      312.69    103.14 o 
   7  10   3     1433.67     1610.59    208.56 o 
  -6  11   3     7008.80     6572.07    333.16 o 
  -5  11   3      931.45      856.47    201.75 o 
  -4  11   3      815.20      718.94    157.48 o 
  -3  11   3      235.75      240.47     81.39 o 
  -2  11   3    12128.60    12427.25    285.91 o 
  -1  11   3     7648.76     6944.47    225.20 o 
   0  11   3     7084.47     7325.82    223.46 o 
   1  11   3      260.55      274.90    100.88 o 
   2  11   3    16516.80    17010.62    358.46 o 
   3  11   3      119.30      252.44    126.08 o 
   4  11   3     6574.17     7116.89    385.66 o 
   5  11   3      208.03      252.34    141.12 o 
   6  11   3     3526.62     3564.49    317.75 o 
  -6  12   3     2728.34     2621.23    252.30 o 
  -5  12   3      999.92     1057.75    186.87 o 
  -4  12   3      310.18      408.00    106.63 o 
  -3  12   3     3160.29     2895.17    189.52 o 
  -2  12   3     1361.32     1727.10    186.08 o 
  -1  12   3     8929.10     8856.46    273.51 o 
   0  12   3     3335.78     3304.82    338.85 o 
   1  12   3     8910.12     9143.39    451.34 o 
   2  12   3       52.02      222.99     94.22 o 
   3  12   3     3768.27     3396.76    279.57 o 
   4  12   3       61.69      222.76    140.26 o 
   5  12   3     3049.44     2792.77    291.47 o 
   6  12   3        2.34      348.76    225.52 o 
  -5  13   3     2897.61     3172.87    260.31 o 
  -4  13   3     3328.40     3286.53    246.08 o 
  -3  13   3     2720.31     2810.06    177.88 o 
  -2  13   3     5073.07     5145.69    370.15 o 
  -1  13   3     4965.61     5050.10    274.70 o 
   0  13   3     2467.99     2265.12    166.76 o 
   1  13   3     1506.23      810.40    290.43 o 
   2  13   3      220.18      186.64    133.27 o 
   3  13   3      265.41      394.71    135.30 o 
   4  13   3     4163.48     4302.73    345.26 o 
   5  13   3      125.93      258.83    153.13 o 
  -4  14   3     1041.30      927.46    289.12 o 
  -3  14   3     4260.37     4611.96    235.86 o 
  -2  14   3       68.45      176.26     98.33 o 
  -1  14   3     4447.55     4579.88    257.03 o 
   0  14   3      227.77      207.72     72.50 o 
   1  14   3    14199.21    15280.87    359.75 o 
   2  14   3      313.95      463.74    170.28 o 
   3  14   3     7833.65     7313.24    826.31 o 
   4  14   3      275.80      255.35    139.28 o 
  -3  15   3     8378.52     8478.95    590.52 o 
  -2  15   3       31.60      238.75    107.36 o 
  -1  15   3      959.95      805.10    216.53 o 
   0  15   3       25.02      166.83     88.85 o 
   1  15   3     1206.45     1019.59    206.84 o 
   2  15   3      122.79      162.31     95.89 o 
   3  15   3     1421.41      955.04    273.42 o 
  -2  16   3      153.94      429.97    283.20 o 
  -1  16   3     6150.53     6380.96    310.01 o 
   0  16   3        0.13      163.72     97.65 o 
   1  16   3     3594.69     3594.26    241.41 o 
   2  16   3     1139.96      936.24    159.23 o 
  -8   0   4     4939.31     5212.32    490.39 o 
  -6   0   4      214.52      165.85     68.86 o 
  -4   0   4     1553.61     1486.91     90.03 o 
  -2   0   4    42395.67    46468.09    518.79 o 
   0   0   4    30409.72    28655.24    324.73 o 
   2   0   4    22428.37    23586.43    202.59 o 
   4   0   4    27922.99    28262.25    518.05 o 
   6   0   4     8439.19     7737.09    494.59 o 
   8   0   4    23755.21    23374.05    881.73 o 
  -8   1   4     8202.15     9169.45    464.51 o 
  -7   1   4       12.81      -32.77     57.81 o 
  -6   1   4    11106.27    11322.62    263.34 o 
  -5   1   4        3.37       14.06     46.82 o 
  -4   1   4    22490.37    22951.71    236.29 o 
  -3   1   4      579.98      627.12     59.76 o 
  -2   1   4     3457.57     3319.90     65.20 o 
  -1   1   4      284.47      527.15     49.77 o 
   0   1   4     1157.06     1158.74     81.60 o 
   1   1   4      186.14      217.13     27.08 o 
   2   1   4       79.64       97.57     29.71 o 
   3   1   4     7715.09     8098.35    132.56 o 
   4   1   4     2831.21     2992.60    168.19 o 
   5   1   4     2771.91     2636.68    236.98 o 
   6   1   4       17.77      119.56    145.81 o 
   7   1   4     1798.02     1663.23    259.39 o 
   8   1   4      506.47      582.58    554.72 o 
  -8   2   4      971.89     1038.13    343.91 o 
  -7   2   4      449.94      269.54     88.63 o 
  -6   2   4     2035.36     2053.13    272.61 o 
  -5   2   4      208.48      154.49     48.36 o 
  -4   2   4     8885.93     9278.13    167.56 o 
  -3   2   4    12677.11    12677.83    256.74 o 
  -2   2   4    21232.68    21726.42    113.09 o 
  -1   2   4      106.52      146.76     39.76 o 
   0   2   4     9361.31     8648.36    135.30 o 
   1   2   4     5642.90     5214.20    132.56 o 
   2   2   4    29516.01    29399.81    253.56 o 
   3   2   4      101.42      149.59     46.09 o 
   4   2   4    12612.92    12614.75    250.16 o 
   5   2   4     4258.47     4353.30    242.04 o 
   6   2   4    21239.14    21932.68    543.17 o 
   7   2   4      650.61      746.82    233.00 o 
   8   2   4     4520.63     4716.65    349.69 o 
  -8   3   4     4718.20     4985.84    496.86 o 
  -7   3   4      473.77      374.08    117.35 o 
  -6   3   4     4559.84     4647.36    300.60 o 
  -5   3   4     1302.26     1342.78    108.82 o 
  -4   3   4      591.61      418.40     57.91 o 
  -3   3   4     2595.52     2290.97     98.38 o 
  -2   3   4    20484.09    21042.81    223.66 o 
  -1   3   4     2428.54     2006.35     74.26 o 
   0   3   4    11953.03    12497.19    167.77 o 
   1   3   4    12785.29    12914.86    200.77 o 
   2   3   4     4159.35     4340.87    117.39 o 
   3   3   4     7030.30     7064.24    180.72 o 
   4   3   4     2278.19     2215.09    138.01 o 
   5   3   4    15775.69    15525.60    380.24 o 
   6   3   4      943.01      925.84    129.22 o 
   7   3   4     3002.27     2757.26    250.52 o 
   8   3   4      494.89      400.88    159.26 o 
  -8   4   4     1003.46      695.92    140.31 o 
  -7   4   4     3747.43     3588.65    264.01 o 
  -6   4   4     7160.65     7230.29    764.51 o 
  -5   4   4    16107.57    16160.79    321.73 o 
  -4   4   4     8546.70     8697.79    190.23 o 
  -3   4   4     7015.06     6667.78     94.97 o 
  -2   4   4     8357.69     8304.02    140.87 o 
  -1   4   4     8476.65     8004.68    176.85 o 
   0   4   4     2346.90     2222.04     85.36 o 
   1   4   4     5815.25     5705.44    157.26 o 
   2   4   4    15139.54    14638.38    212.64 o 
   3   4   4     7620.79     7082.71    187.52 o 
   4   4   4     6585.68     6493.17    315.85 o 
   5   4   4        9.20       58.47     78.49 o 
   6   4   4    10355.31    10040.96    374.80 o 
   7   4   4      319.69      140.51    102.71 o 
   8   4   4     1107.77     1183.40    223.59 o 
  -8   5   4     4959.56     5472.92    382.93 o 
  -7   5   4     7584.00     6525.82    371.35 o 
  -6   5   4      285.84      221.52     82.76 o 
  -5   5   4     1241.90     1303.48    137.33 o 
  -4   5   4     3371.66     3125.44    122.48 o 
  -3   5   4    12918.82    12980.73    160.75 o 
  -2   5   4      884.63      795.76     64.81 o 
  -1   5   4     6230.80     6300.29    146.29 o 
   0   5   4     9269.01     9289.73    164.46 o 
   1   5   4    44444.66    43986.58    360.74 o 
   2   5   4      255.09      296.53     58.39 o 
   3   5   4     4783.47     4749.43    173.80 o 
   4   5   4      159.81      290.78     80.38 o 
   5   5   4     4501.52     4499.62    192.79 o 
   6   5   4        8.66      122.17     69.63 o 
   7   5   4     7783.00     7342.18    601.13 o 
   8   5   4        7.43      126.37     76.51 o 
  -8   6   4      906.56      407.52    114.20 o 
  -7   6   4    12902.19    12954.31    492.67 o 
  -6   6   4        9.52      168.49     65.44 o 
  -5   6   4    17553.79    18131.50    372.79 o 
  -4   6   4     2160.38     2123.84    172.82 o 
  -3   6   4     6139.61     5953.58    166.57 o 
  -2   6   4      422.90      536.34     59.78 o 
  -1   6   4    14044.02    13599.53    198.47 o 
   0   6   4    14048.93    14394.99    210.72 o 
   1   6   4    19742.02    19618.58    252.32 o 
   2   6   4     1008.24      974.89    137.23 o 
   3   6   4     7793.67     7614.03    221.05 o 
   4   6   4     3991.58     3681.03    182.94 o 
   5   6   4        3.70      170.11     85.16 o 
   6   6   4       50.92       51.69    109.31 o 
   7   6   4       11.08       45.36    105.70 o 
   8   6   4     3574.91     3714.74    288.55 o 
  -8   7   4      180.08      195.11    127.22 o 
  -7   7   4     1568.47     1320.17    246.24 o 
  -6   7   4      738.79      489.14    165.95 o 
  -5   7   4    10136.00     9950.91    377.36 o 
  -4   7   4     2120.82     2197.92    230.56 o 
  -3   7   4     2526.50     2533.26    123.81 o 
  -2   7   4     1966.89     2054.11    114.60 o 
  -1   7   4    22744.43    22848.09    305.93 o 
   0   7   4      337.96      415.58     75.43 o 
   1   7   4    14070.52    13384.49    245.13 o 
   2   7   4       49.39       -0.45     65.65 o 
   3   7   4    27078.04    27310.45    414.08 o 
   4   7   4     3648.49     3672.31    188.23 o 
   5   7   4     4813.32     5017.49    309.57 o 
   6   7   4     2787.12     2572.39    470.88 o 
   7   7   4    11887.27    11845.99    564.02 o 
  -7   8   4    12005.02    11626.24    531.18 o 
  -6   8   4      155.06      170.74     99.82 o 
  -5   8   4     7447.39     7530.90    492.19 o 
  -4   8   4     2656.56     2529.10    221.25 o 
  -3   8   4    17408.64    17946.01    340.97 o 
  -2   8   4      404.50      402.62     98.76 o 
  -1   8   4     8518.90     8310.11    207.96 o 
   0   8   4      475.86      325.88     83.32 o 
   1   8   4    12186.08    12156.23    255.09 o 
   2   8   4        3.43      198.58     82.58 o 
   3   8   4       70.90      161.77    113.37 o 
   4   8   4       14.12      135.54     96.36 o 
   5   8   4     8044.86     8208.58    365.60 o 
   6   8   4       26.75      101.54    239.56 o 
   7   8   4      445.10      522.62    315.24 o 
  -7   9   4      317.67      137.43     93.88 o 
  -6   9   4       29.74      261.50     91.82 o 
  -5   9   4     1594.74     1736.45    191.29 o 
  -4   9   4      520.93      403.32    115.84 o 
  -3   9   4    13502.44    13432.36    271.64 o 
  -2   9   4      104.28      222.91     57.23 o 
  -1   9   4    12498.66    12593.07    286.87 o 
   0   9   4     3860.65     3794.34    173.53 o 
   1   9   4     5133.22     5379.80    194.81 o 
   2   9   4      656.53      746.36    111.09 o 
   3   9   4    22058.48    21606.60    394.22 o 
   4   9   4       79.80      257.18     95.24 o 
   5   9   4    13621.66    14048.59    550.10 o 
   6   9   4        0.49      139.73    104.02 o 
   7   9   4    12446.74    14030.38    592.98 o 
  -6  10   4       15.09      175.84    116.08 o 
  -5  10   4     5811.26     5654.87    295.29 o 
  -4  10   4     1359.47     1450.05    167.56 o 
  -3  10   4    21826.59    22652.37    368.01 o 
  -2  10   4       11.77      183.54     67.75 o 
  -1  10   4     4407.19     4429.89    174.62 o 
   0  10   4     8265.34     8416.52    229.54 o 
   1  10   4      760.34     1013.25    197.92 o 
   2  10   4      945.66      896.45    126.15 o 
   3  10   4     1314.67     1290.26    134.70 o 
   4  10   4     5438.50     4834.15    314.75 o 
   5  10   4     1861.98     2036.84    250.67 o 
   6  10   4      163.44      256.23    125.17 o 
  -6  11   4     1627.14     1412.92    191.99 o 
  -5  11   4      139.40      370.75    108.69 o 
  -4  11   4     4981.70     4944.28    259.78 o 
  -3  11   4     9968.28     9870.74    265.41 o 
  -2  11   4       34.93      101.26     72.03 o 
  -1  11   4     4671.30     4595.27    188.19 o 
   0  11   4      684.19      725.35    126.51 o 
   1  11   4     8194.18     8217.59    378.24 o 
   2  11   4     2222.13     2207.59    343.31 o 
   3  11   4     2646.30     2788.39    179.39 o 
   4  11   4      844.92      690.40    310.19 o 
   5  11   4    13469.43    14125.52    565.17 o 
   6  11   4      215.71      269.42    265.38 o 
  -5  12   4     7828.26     7790.72    364.37 o 
  -4  12   4      157.32      134.64    162.18 o 
  -3  12   4     1420.72     1577.76    201.91 o 
  -2  12   4     3982.48     3944.43    207.39 o 
  -1  12   4     5099.13     4486.44    197.33 o 
   0  12   4     3488.21     3415.91    186.61 o 
   1  12   4     1578.99     1516.06    157.99 o 
   2  12   4    10813.49    10590.18    360.74 o 
   3  12   4     3542.21     3819.71    295.16 o 
   4  12   4     3201.56     3310.78    373.59 o 
   5  12   4       62.38      213.72    128.38 o 
  -5  13   4     1852.20     1503.51    320.31 o 
  -4  13   4     3171.12     3600.46    259.92 o 
  -3  13   4       95.55      251.52    186.12 o 
  -2  13   4     6118.47     6352.87    245.62 o 
  -1  13   4     1790.17     1653.21    186.37 o 
   0  13   4      477.02      713.21    154.25 o 
   1  13   4     4384.77     4129.08    232.65 o 
   2  13   4     2189.30     2399.75    184.94 o 
   3  13   4     1943.85     2219.46    264.88 o 
   4  13   4      288.18      382.04    170.64 o 
   5  13   4      834.65     1078.32    304.05 o 
  -4  14   4     2405.76     1920.80    247.99 o 
  -3  14   4      106.52      198.96     80.32 o 
  -2  14   4     9611.57     9555.08    678.88 o 
  -1  14   4      568.70      245.15     88.77 o 
   0  14   4     2024.36     1704.50    181.12 o 
   1  14   4     4721.58     4820.01    379.55 o 
   2  14   4     7838.49     7498.00    449.80 o 
   3  14   4        4.00       13.14    217.11 o 
   4  14   4     5619.20     5782.66    467.10 o 
  -3  15   4       23.00      173.63    151.64 o 
  -2  15   4     2245.36     2035.43    269.24 o 
  -1  15   4       96.30      181.32     95.36 o 
   0  15   4     7402.33     7318.43    397.95 o 
   1  15   4       16.02       55.15    116.92 o 
   2  15   4       17.89      222.37    190.62 o 
   3  15   4     1230.43      819.16    358.37 o 
  -1  16   4      269.70      480.82    155.06 o 
   0  16   4     5824.98     5992.90    295.97 o 
   1  16   4      171.45      238.19    150.95 o 
  -7   0   5     1319.37     1148.11    333.65 o 
  -5   0   5     5159.04     5461.70    247.98 o 
  -3   0   5    29802.05    31470.20    231.69 o 
  -1   0   5     2029.36     2101.97     98.24 o 
   1   0   5    42809.92    43346.32    780.65 o 
   3   0   5    16309.95    15274.42    396.11 o 
   5   0   5    22598.98    23150.00    549.10 o 
   7   0   5     3748.48     3555.66    399.41 o 
  -8   1   5        9.72       48.89    139.75 o 
  -7   1   5     8735.84     9008.06    302.20 o 
  -6   1   5      415.99      450.85     99.90 o 
  -5   1   5    27588.35    28013.17    408.52 o 
  -4   1   5      523.16      537.52     74.37 o 
  -3   1   5    16376.55    16160.47    200.30 o 
  -2   1   5     5568.55     5700.98    101.41 o 
  -1   1   5    30546.25    31217.71    243.72 o 
   0   1   5      386.95      652.70     85.30 o 
   1   1   5    19836.76    20140.42    185.22 o 
   2   1   5     4553.33     4587.20     84.54 o 
   3   1   5    10245.91    10283.81    142.12 o 
   4   1   5      294.30      371.59     84.96 o 
   5   1   5     1853.81     1803.08    138.24 o 
   6   1   5      956.99      585.37    539.08 o 
   7   1   5     1357.26     1700.94    258.27 o 
   8   1   5      267.27      253.95    216.69 o 
  -8   2   5      445.77      405.25     95.26 o 
  -7   2   5       75.72      170.67     98.19 o 
  -6   2   5    15115.39    15621.04    441.36 o 
  -5   2   5     3456.81     3433.90    186.66 o 
  -4   2   5     1552.16     1472.29     86.74 o 
  -3   2   5     3934.66     3792.33    116.48 o 
  -2   2   5     2779.60     2730.75     73.57 o 
  -1   2   5    30688.43    31305.93    292.19 o 
   0   2   5     6346.44     6469.15    133.60 o 
   1   2   5    12764.28    12381.13    183.15 o 
   2   2   5     5450.51     5312.66     94.82 o 
   3   2   5    22157.22    22083.84    320.42 o 
   4   2   5        1.78      192.88     72.60 o 
   5   2   5    12494.52    12877.18    297.16 o 
   6   2   5     1754.28     2061.67    365.28 o 
   7   2   5    11248.15    12825.93    523.01 o 
   8   2   5      869.63      564.23    192.54 o 
  -8   3   5        7.26      429.68    182.30 o 
  -7   3   5    14823.05    15844.49    591.88 o 
  -6   3   5        3.86      231.54     88.37 o 
  -5   3   5     5056.21     4858.33    244.57 o 
  -4   3   5     7644.09     7260.72    164.97 o 
  -3   3   5    21869.04    21822.06    268.17 o 
  -2   3   5     2066.39     1845.19     70.32 o 
  -1   3   5    16431.10    15912.79    197.27 o 
   0   3   5     2016.62     1926.65    103.74 o 
   1   3   5    13992.18    13570.04    219.33 o 
   2   3   5     3798.34     3703.21    120.00 o 
   3   3   5      858.51      743.55     87.16 o 
   4   3   5     5989.91     5803.95    194.25 o 
   5   3   5     2422.78     2394.41    237.11 o 
   6   3   5     2648.21     3040.21    234.02 o 
   7   3   5      498.09      336.27    110.49 o 
   8   3   5     4489.95     3709.16    395.79 o 
  -8   4   5     7373.97     7850.74    483.87 o 
  -7   4   5        3.55       74.96     65.73 o 
  -6   4   5     3331.80     3342.37    238.69 o 
  -5   4   5     1391.57     1415.53    177.76 o 
  -4   4   5    12338.90    13053.06    252.55 o 
  -3   4   5       50.80       90.32     41.68 o 
  -2   4   5     1472.14     1436.62     79.37 o 
  -1   4   5    23533.31    23606.81    374.85 o 
   0   4   5     3564.15     2950.11    104.75 o 
   1   4   5     8855.19     8993.59    190.09 o 
   2   4   5     1751.13     1595.10     97.27 o 
   3   4   5     2807.45     2574.96    146.66 o 
   4   4   5     5048.52     5153.83    196.72 o 
   5   4   5    14859.76    14698.31    351.91 o 
   6   4   5       18.96      143.77     85.04 o 
   7   4   5    10588.55    10868.32    552.02 o 
   8   4   5       99.34      213.13    148.08 o 
  -8   5   5      637.05      498.08    143.20 o 
  -7   5   5     4888.63     4928.28    319.05 o 
  -6   5   5     2877.83     2751.17    266.41 o 
  -5   5   5     3763.40     3909.82    195.16 o 
  -4   5   5     5783.12     5286.92    159.16 o 
  -3   5   5     1901.95     1727.01    105.71 o 
  -2   5   5      522.09      446.17     59.73 o 
  -1   5   5     9584.72     9641.19    171.68 o 
   0   5   5    15685.50    15420.19    218.05 o 
   1   5   5      384.67      482.57     80.78 o 
   2   5   5     6199.27     6055.39    153.44 o 
   3   5   5     7201.30     6638.14    304.54 o 
   4   5   5    20847.16    20626.20    489.36 o 
   5   5   5     1302.79     1213.89    240.41 o 
   6   5   5     6033.25     6091.25    267.09 o 
   7   5   5      119.20      216.01     88.35 o 
   8   5   5     6183.53     6094.00    390.25 o 
  -7   6   5     4396.36     4317.14    404.54 o 
  -6   6   5     2152.53     2724.32    472.82 o 
  -5   6   5       19.30      178.26     59.25 o 
  -4   6   5    23373.92    23726.50    414.99 o 
  -3   6   5     6250.89     5972.10    140.00 o 
  -2   6   5    11091.27    11128.23    185.23 o 
  -1   6   5      226.94      284.98     57.43 o 
   0   6   5     2207.70     2167.76    102.56 o 
   1   6   5     2528.74     2382.40    111.71 o 
   2   6   5       95.56      211.98     62.31 o 
   3   6   5     3828.02     3640.50    180.46 o 
   4   6   5     9666.17     8969.77    271.91 o 
   5   6   5     1674.13     1901.16    319.21 o 
   6   6   5      811.28      840.74    208.70 o 
   7   6   5     1760.91     1962.80    682.86 o 
  -7   7   5       51.76       98.12     75.90 o 
  -6   7   5     3101.75     2945.69    266.40 o 
  -5   7   5     3209.45     2907.03    207.16 o 
  -4   7   5       55.42      173.37     71.83 o 
  -3   7   5       13.28       97.02     65.98 o 
  -2   7   5     5297.75     5439.95    145.46 o 
  -1   7   5      844.67      784.15     95.29 o 
   0   7   5    19220.04    18932.42    311.32 o 
   1   7   5      222.64      340.96     86.08 o 
   2   7   5    15560.39    15158.52    327.12 o 
   3   7   5     6080.27     5558.89    213.59 o 
   4   7   5     9705.26     9305.97    307.24 o 
   5   7   5       23.61      148.95     82.54 o 
   6   7   5    10317.76    10840.55    574.81 o 
   7   7   5        2.43      188.00    108.78 o 
  -7   8   5      188.37      316.97    106.28 o 
  -6   8   5    13763.87    13650.10    863.14 o 
  -5   8   5     1145.76     1259.95    241.13 o 
  -4   8   5     2544.91     2364.80    195.09 o 
  -3   8   5      560.55      294.16     89.39 o 
  -2   8   5    22107.79    22906.17    398.60 o 
  -1   8   5     4782.71     4925.03    178.42 o 
   0   8   5     2648.35     2591.65    154.73 o 
   1   8   5      731.67      507.31     91.27 o 
   2   8   5     9175.97     8546.64    278.84 o 
   3   8   5      351.63      327.22    108.30 o 
   4   8   5       29.60       56.69     73.10 o 
   5   8   5       53.70      399.31    170.24 o 
   6   8   5      849.45      852.97    287.91 o 
   7   8   5     2100.63     2048.54    365.10 o 
  -7   9   5      945.14      774.28    151.44 o 
  -6   9   5       18.25       90.60     80.16 o 
  -5   9   5      140.13      396.49    169.79 o 
  -4   9   5     2081.70     2515.38    246.88 o 
  -3   9   5      137.68      280.47     67.49 o 
  -2   9   5    15086.91    15511.63    297.77 o 
  -1   9   5     4302.10     4097.85    167.53 o 
   0   9   5     6443.86     7006.65    207.46 o 
   1   9   5     1195.76     1096.18    113.13 o 
   2   9   5     9391.53     9596.61    288.24 o 
   3   9   5     2997.95     3017.52    251.15 o 
   4   9   5     5040.10     5218.65    234.12 o 
   5   9   5        1.70       72.79    119.08 o 
   6   9   5     9101.04     9225.91    494.17 o 
   7   9   5      356.06      618.19    235.95 o 
  -6  10   5    10450.50    10815.65    616.17 o 
  -5  10   5       84.87      301.03    114.56 o 
  -4  10   5     3535.41     3760.56    240.94 o 
  -3  10   5     4682.70     5030.92    291.05 o 
  -2  10   5     1932.79     2034.34    137.37 o 
  -1  10   5       28.10       74.60     68.31 o 
   0  10   5    13936.96    13348.40    291.51 o 
   1  10   5     4951.99     5010.90    225.18 o 
   2  10   5     4676.43     5084.93    269.32 o 
   3  10   5      739.87      782.73    140.00 o 
   4  10   5       87.07      217.69    179.78 o 
   5  10   5     3201.52     2849.62    275.20 o 
   6  10   5       97.81      238.23    134.12 o 
  -6  11   5       17.15      131.28    142.91 o 
  -5  11   5     5916.09     6311.94    322.34 o 
  -4  11   5     6805.27     6835.38    395.60 o 
  -3  11   5     2306.93     2519.41    238.54 o 
  -2  11   5     1142.55     1411.76    130.80 o 
  -1  11   5     3972.12     3757.83    259.27 o 
   0  11   5     4201.02     4272.24    186.93 o 
   1  11   5     1100.86     1070.80    179.81 o 
   2  11   5     2119.66     2299.02    196.68 o 
   3  11   5     2915.40     2658.82    196.28 o 
   4  11   5     8912.42     9398.10    638.21 o 
   5  11   5      712.13      546.11    152.57 o 
   6  11   5     2976.56     2773.22    293.99 o 
  -5  12   5     4891.97     4739.24    353.98 o 
  -4  12   5     8124.82     8236.89    379.86 o 
  -3  12   5     2697.09     2395.65    217.17 o 
  -2  12   5     1061.39     1150.96    150.57 o 
  -1  12   5      938.76      557.68    118.51 o 
   0  12   5     3083.39     3200.52    179.11 o 
   1  12   5     3727.31     3486.31    247.44 o 
   2  12   5      104.80       61.92    117.68 o 
   3  12   5     8065.23     8097.13    492.91 o 
   4  12   5      861.23      778.39    240.74 o 
   5  12   5     4240.96     4044.01    353.65 o 
  -4  13   5       16.03      364.85    162.02 o 
  -3  13   5     4971.90     5163.74    301.33 o 
  -2  13   5      346.98      266.38     91.65 o 
  -1  13   5     2731.46     2603.79    174.43 o 
   0  13   5      712.40      618.37    114.23 o 
   1  13   5     7883.62     8268.89    423.45 o 
   2  13   5     3703.80     3560.27    340.39 o 
   3  13   5     1323.98     1195.92    273.67 o 
   4  13   5     1863.55     1575.38    567.24 o 
  -3  14   5      837.49      761.15    144.22 o 
  -2  14   5     2621.23     2490.89    226.25 o 
  -1  14   5     7162.78     6838.05    335.35 o 
   0  14   5       12.10       63.08    138.57 o 
   1  14   5     2576.39     2509.18    231.54 o 
   2  14   5      172.53      419.33    143.95 o 
   3  14   5     5072.83     4824.75    441.20 o 
  -2  15   5      345.45      233.77    181.14 o 
  -1  15   5     6398.84     6615.34    385.24 o 
   0  15   5      251.81      247.72    103.95 o 
   1  15   5     2961.25     2925.20    293.28 o 
   2  15   5        4.58      248.18    153.73 o 
  -8   0   6      849.10      990.36    199.79 o 
  -6   0   6     1787.58     1935.95    361.40 o 
  -4   0   6      281.75      345.02    103.74 o 
  -2   0   6     6765.04     7014.55    167.23 o 
   0   0   6     2691.66     2693.23    127.52 o 
   2   0   6    31158.40    31546.90    324.13 o 
   4   0   6     2086.09     2337.06    203.14 o 
   6   0   6    17904.63    18552.29    526.20 o 
   8   0   6     2874.24     3584.42    423.46 o 
  -8   1   6    10704.54    10314.67    451.76 o 
  -7   1   6      330.35      254.88    112.17 o 
  -6   1   6    10251.65    10457.73    505.42 o 
  -5   1   6      666.39      503.85     92.55 o 
  -4   1   6     1639.10     1722.66    217.71 o 
  -3   1   6       30.01      125.24     48.25 o 
  -2   1   6    32245.49    33471.35    256.01 o 
  -1   1   6     2646.78     2906.44    104.06 o 
   0   1   6    21055.92    21689.07    220.92 o 
   1   1   6     4105.27     3901.37    107.57 o 
   2   1   6    11229.27    11242.84    142.99 o 
   3   1   6      207.94      383.65     94.00 o 
   4   1   6      264.69      221.83    123.77 o 
   5   1   6        7.35       76.24     80.11 o 
   6   1   6     4038.54     3942.26    228.28 o 
   7   1   6       98.33      380.74    213.24 o 
   8   1   6       70.81       33.82    166.66 o 
  -8   2   6       13.66      222.19    117.16 o 
  -7   2   6     3907.62     3301.16    430.77 o 
  -6   2   6      463.63      330.43    154.30 o 
  -5   2   6     6323.38     6214.98    216.85 o 
  -4   2   6       84.36      143.42     63.26 o 
  -3   2   6       29.29       28.36     36.79 o 
  -2   2   6     4995.92     5196.41    117.38 o 
  -1   2   6     7860.52     7881.51    149.63 o 
   0   2   6     6342.89     6213.78    144.30 o 
   1   2   6      168.02       93.74     44.30 o 
   2   2   6     9259.80     9224.45    135.31 o 
   3   2   6     6965.43     6762.31    207.46 o 
   4   2   6     7615.43     7713.50    240.55 o 
   5   2   6      783.26      735.11    124.17 o 
   6   2   6     6564.10     6730.89    319.19 o 
   7   2   6     1378.89     1421.32    274.12 o 
   8   2   6     8690.90     8301.16    551.86 o 
  -8   3   6     5792.28     6918.09    566.23 o 
  -7   3   6      335.02      192.38     88.11 o 
  -6   3   6     8060.21     7677.88    371.56 o 
  -5   3   6     1814.00     1593.40    128.50 o 
  -4   3   6    31742.79    32095.94    354.91 o 
  -3   3   6     1104.97     1069.73     91.62 o 
  -2   3   6      453.67      327.45     39.99 o 
  -1   3   6     2212.65     2093.25    115.97 o 
   0   3   6     4692.95     4460.24    129.08 o 
   1   3   6    16273.72    15783.64    247.00 o 
   2   3   6     5328.82     5083.41    138.62 o 
   3   3   6     1651.29     1608.12    145.35 o 
   4   3   6     6946.82     7384.47    223.93 o 
   5   3   6     1819.94     1899.06    192.90 o 
   6   3   6       33.01      134.78     92.72 o 
   7   3   6     3599.47     3871.44    365.93 o 
   8   3   6      806.52      960.86    315.24 o 
  -7   4   6     4554.63     5006.22    774.26 o 
  -6   4   6      150.21      160.64     75.77 o 
  -5   4   6     6675.00     7232.13    677.73 o 
  -4   4   6      200.88      177.10     53.35 o 
  -3   4   6    12799.86    12322.35    416.12 o 
  -2   4   6      946.45      818.65     66.44 o 
  -1   4   6     9585.29     9168.50    175.54 o 
   0   4   6     7061.14     7215.45    195.35 o 
   1   4   6     8283.95     8029.60    171.89 o 
   2   4   6      130.62      164.97     74.92 o 
   3   4   6     1864.91     1680.24    128.56 o 
   4   4   6    13210.54    12659.94    289.15 o 
   5   4   6     5223.66     5031.45    262.58 o 
   6   4   6     1186.24      929.76    244.52 o 
   7   4   6      456.12      149.00    125.62 o 
  -7   5   6      366.86      450.93    141.31 o 
  -6   5   6     3893.15     3498.31    275.12 o 
  -5   5   6     3309.40     3452.76    261.44 o 
  -4   5   6     8851.97     8361.95    334.76 o 
  -3   5   6     2226.54     2316.38    124.46 o 
  -2   5   6     2866.86     2816.33    105.38 o 
  -1   5   6    12027.31    11716.52    198.47 o 
   0   5   6       24.83       48.15     48.16 o 
   1   5   6      113.19      218.28     61.77 o 
   2   5   6     8153.80     7899.28    185.69 o 
   3   5   6    31805.25    31863.73    624.19 o 
   4   5   6      542.47      443.93     87.91 o 
   5   5   6    11505.85    10885.53    329.28 o 
   6   5   6      177.67      251.08    107.02 o 
   7   5   6     8681.39     8295.65    563.71 o 
  -7   6   6     7041.63     6638.68    399.33 o 
  -6   6   6        1.74      138.71    115.30 o 
  -5   6   6     7435.66     7913.40    351.67 o 
  -4   6   6      573.44      486.35    137.70 o 
  -3   6   6    37642.11    38435.55    673.36 o 
  -2   6   6     1064.96      908.09     78.14 o 
  -1   6   6     6804.72     7016.86    169.85 o 
   0   6   6        6.36       85.23     64.66 o 
   1   6   6    10327.68    10444.69    214.37 o 
   2   6   6      761.58      678.57     84.49 o 
   3   6   6     3931.67     3774.19    169.23 o 
   4   6   6     1180.28      877.30    135.35 o 
   5   6   6     3382.34     3299.63    218.07 o 
   6   6   6     2041.42     1732.02    467.10 o 
   7   6   6     1420.31     1543.37    232.75 o 
  -7   7   6      357.67      241.15    221.57 o 
  -6   7   6       41.12      322.81     93.34 o 
  -5   7   6        8.08      114.11     69.33 o 
  -4   7   6      658.10      415.34    115.84 o 
  -3   7   6    16747.57    16742.22    371.67 o 
  -2   7   6     3360.01     3354.56    160.49 o 
  -1   7   6     2534.53     2541.99    118.01 o 
   0   7   6     1713.21     1659.28    126.27 o 
   1   7   6     7837.00     8042.79    259.53 o 
   2   7   6      244.88      381.05     72.96 o 
   3   7   6    11672.87    11296.66    415.66 o 
   4   7   6       12.93      154.01     95.04 o 
   5   7   6    17030.52    17725.54    506.20 o 
   6   7   6     2093.35     2213.85    253.30 o 
   7   7   6     7069.21     7348.36    408.96 o 
  -7   8   6    10227.65    10477.30    554.97 o 
  -6   8   6      186.45      213.46    134.05 o 
  -5   8   6    11971.72    11970.17    373.97 o 
  -4   8   6      739.37      580.89    171.72 o 
  -3   8   6    15686.59    15470.63    631.72 o 
  -2   8   6        0.88       80.40     67.47 o 
  -1   8   6    12060.91    12555.87    233.91 o 
   0   8   6      290.15      509.94    122.96 o 
   1   8   6     9888.90    10239.29    251.38 o 
   2   8   6       83.87      153.23     71.84 o 
   3   8   6    13232.74    13296.08    451.46 o 
   4   8   6      973.66      943.72    133.76 o 
   5   8   6      776.98      940.74    228.49 o 
   6   8   6        4.76      242.11    214.17 o 
  -6   9   6      491.90      269.23     88.15 o 
  -5   9   6      578.35      307.35    108.95 o 
  -4   9   6     2204.55     1988.93    223.09 o 
  -3   9   6      706.27      366.40    113.21 o 
  -2   9   6      153.52      141.39     60.91 o 
  -1   9   6     7092.39     7337.15    220.22 o 
   0   9   6       14.52       60.00     64.84 o 
   1   9   6    18604.31    19075.69    346.03 o 
   2   9   6     4077.91     4240.08    215.75 o 
   3   9   6     9349.43     9415.69    308.04 o 
   4   9   6      255.29      279.40     88.08 o 
   5   9   6     2929.36     3493.61    357.62 o 
   6   9   6       24.14      344.84    142.51 o 
  -6  10   6       51.84      286.96    124.27 o 
  -5  10   6     7329.67     7812.22    359.83 o 
  -4  10   6      153.81      345.72    110.53 o 
  -3  10   6     3292.35     3627.07    227.59 o 
  -2  10   6     3593.02     3448.00    206.96 o 
  -1  10   6    14353.02    14560.33    377.73 o 
   0  10   6       15.71       78.28     70.13 o 
   1  10   6    11893.43    11858.52    289.22 o 
   2  10   6     1089.77     1224.40    143.36 o 
   3  10   6     4399.79     4160.57    235.93 o 
   4  10   6      686.29      517.36    173.12 o 
   5  10   6     2208.54     2227.15    263.62 o 
   6  10   6     3571.16     3065.61    358.46 o 
  -5  11   6     2335.94     2271.09    211.87 o 
  -4  11   6      458.51      416.70    130.26 o 
  -3  11   6      138.40      175.49    105.08 o 
  -2  11   6     7053.71     6903.47    404.31 o 
  -1  11   6     6414.30     7070.81    295.39 o 
   0  11   6     3035.35     3113.44    198.31 o 
   1  11   6     6394.58     6388.26    319.46 o 
   2  11   6      899.41      865.59    158.52 o 
   3  11   6     7884.75     8490.61    324.96 o 
   4  11   6      130.03      429.74    188.18 o 
   5  11   6     1754.38     1722.01    391.08 o 
  -4  12   6     1073.79      771.18    255.22 o 
  -3  12   6     5635.44     6122.58    323.75 o 
  -2  12   6     1796.62     1870.79    210.12 o 
  -1  12   6     2873.72     2862.24    184.99 o 
   0  12   6     2948.48     2768.59    251.43 o 
   1  12   6     6106.12     6331.52    293.47 o 
   2  12   6     1922.47     2162.79    210.23 o 
   3  12   6       16.72      236.03    129.95 o 
   4  12   6     2614.88     2772.23    371.74 o 
  -4  13   6     4992.63     5044.60    303.46 o 
  -3  13   6     2416.10     2104.53    211.91 o 
  -2  13   6     2204.15     2232.63    212.34 o 
  -1  13   6     1127.64     1200.92    179.60 o 
   0  13   6     9028.82     9138.71    317.57 o 
   1  13   6      101.68      383.83    121.72 o 
   2  13   6      176.91      289.24    120.72 o 
   3  13   6      635.43     1161.08    233.66 o 
   4  13   6     3775.61     3761.22    363.17 o 
  -3  14   6     1669.80     1564.20    258.24 o 
  -2  14   6       35.16      241.43    154.54 o 
  -1  14   6      373.71      316.87    129.26 o 
   0  14   6     6135.64     6305.72    401.88 o 
   1  14   6       25.66      140.87    114.76 o 
   2  14   6     4683.69     4539.47    381.80 o 
   0  15   6      260.97      228.71    126.96 o 
  -7   0   7      156.71      116.54    114.02 o 
  -5   0   7       91.91      189.04     93.53 o 
  -3   0   7      147.07      115.87     73.68 o 
  -1   0   7    33584.38    34020.63    401.21 o 
   1   0   7     2145.54     2251.47    231.68 o 
   3   0   7    10767.75    11124.87    397.59 o 
   5   0   7    11185.20    11185.06    437.20 o 
   7   0   7    24692.41    26214.82   1009.54 o 
  -7   1   7    10040.40     9551.30    501.77 o 
  -6   1   7      500.63      287.90    138.46 o 
  -5   1   7    16450.63    16225.24    477.76 o 
  -4   1   7        1.52      169.91     83.62 o 
  -3   1   7    17785.58    18062.55    306.93 o 
  -2   1   7      526.49      600.50     56.68 o 
  -1   1   7    17482.80    17511.30    208.40 o 
   0   1   7       98.99      104.01     31.11 o 
   1   1   7    18731.99    18880.42    217.31 o 
   2   1   7      197.47      185.41     37.44 o 
   3   1   7     6734.32     6985.79    225.80 o 
   4   1   7     2865.33     2521.39    166.20 o 
   5   1   7     8238.28     8090.92    320.19 o 
   6   1   7      381.73      162.49     77.66 o 
   7   1   7       42.35      116.17     80.80 o 
  -7   2   7      418.64      210.01     91.40 o 
  -6   2   7      602.39      427.49    220.98 o 
  -5   2   7      566.61      749.42    142.57 o 
  -4   2   7    15529.60    15662.89    339.57 o 
  -3   2   7     2626.60     2679.86    127.93 o 
  -2   2   7     4676.70     4648.42    150.09 o 
  -1   2   7     2580.55     2514.71    108.30 o 
   0   2   7     1103.82     1052.17     83.02 o 
   1   2   7    15552.08    15605.68    207.44 o 
   2   2   7     3524.52     3614.24    104.39 o 
   3   2   7     6184.87     5787.09    209.60 o 
   4   2   7    11725.48    12089.41    298.86 o 
   5   2   7    16306.16    16918.93    375.88 o 
   6   2   7       41.35      175.74     77.54 o 
   7   2   7     5202.22     5586.05    305.73 o 
  -7   3   7     6592.03     6687.88    391.09 o 
  -6   3   7       12.45       68.82     97.62 o 
  -5   3   7    10837.39    10503.28    401.19 o 
  -4   3   7       12.70      139.47     66.04 o 
  -3   3   7     8717.07     9131.42    259.35 o 
  -2   3   7      116.52      113.92     44.54 o 
  -1   3   7    10738.19    10632.19    192.59 o 
   0   3   7     1904.57     1840.08    104.27 o 
   1   3   7    11610.53    11229.87    282.83 o 
   2   3   7      584.04      633.16     56.42 o 
   3   3   7    14275.72    13706.86    298.65 o 
   4   3   7     3705.36     3617.55    208.58 o 
   5   3   7     2646.40     2632.78    182.86 o 
   6   3   7     3305.83     3382.41    435.75 o 
   7   3   7     3386.27     3086.25    263.32 o 
  -7   4   7      138.07      181.67    106.98 o 
  -6   4   7    11008.79    11171.20    466.37 o 
  -5   4   7       98.62      114.15    105.92 o 
  -4   4   7     2108.82     1862.53    317.26 o 
  -3   4   7    13506.07    12910.86    335.19 o 
  -2   4   7    23365.87    23431.08    390.91 o 
  -1   4   7     3053.10     2971.49    120.83 o 
   0   4   7     2399.64     2362.98    111.46 o 
   1   4   7    21432.05    21460.51    291.01 o 
   2   4   7     6014.21     5858.51    169.98 o 
   3   4   7     7907.77     7799.34    237.70 o 
   4   4   7     1108.60      906.79    119.93 o 
   5   4   7     2803.54     2943.12    192.33 o 
   6   4   7     2571.56     2674.87    224.56 o 
   7   4   7      896.78     1027.25    207.67 o 
  -7   5   7     1878.77     2115.87    267.81 o 
  -6   5   7     2988.54     3029.36    259.44 o 
  -5   5   7     5501.12     5555.66    427.75 o 
  -4   5   7     1237.49     1302.96    192.09 o 
  -3   5   7     5517.11     4946.69    168.11 o 
  -2   5   7     3122.12     3123.36    115.04 o 
  -1   5   7     4979.77     4805.87    153.77 o 
   0   5   7     3660.15     3538.85    138.40 o 
   1   5   7     5420.55     5217.79    212.24 o 
   2   5   7     6213.40     6238.18    183.66 o 
   3   5   7     1352.93     1356.42    142.85 o 
   4   5   7      806.68      928.31    151.64 o 
   5   5   7     1142.95     1098.97    329.79 o 
   6   5   7     5336.15     5079.64    281.39 o 
   7   5   7     1854.40     1707.56    247.56 o 
  -7   6   7     3423.51     3510.58    620.55 o 
  -6   6   7    14360.40    15504.07    581.39 o 
  -5   6   7     1948.20     1780.77    212.92 o 
  -4   6   7     4289.59     3648.09    196.97 o 
  -3   6   7      483.64      243.48    104.56 o 
  -2   6   7     4955.70     5075.00    178.20 o 
  -1   6   7     8631.17     8412.55    215.34 o 
   0   6   7    23908.26    24115.82    321.98 o 
   1   6   7       13.63      103.09     58.84 o 
   2   6   7    19340.97    18968.02    296.87 o 
   3   6   7     2843.72     2849.37    196.58 o 
   4   6   7      157.19      389.09    116.06 o 
   5   6   7       84.58      247.89    104.61 o 
   6   6   7     4007.44     3956.99    502.92 o 
   7   6   7     2020.56     2155.44    267.67 o 
  -6   7   7       13.69      134.41    108.74 o 
  -5   7   7      365.97      549.63    132.27 o 
  -4   7   7     1641.68     1685.29    275.02 o 
  -3   7   7      636.91      715.95    148.89 o 
  -2   7   7      867.12      760.03     96.75 o 
  -1   7   7     1976.99     1888.41    129.46 o 
   0   7   7      949.72      846.41     95.31 o 
   1   7   7        4.56      146.26     65.66 o 
   2   7   7     4846.48     4885.55    186.09 o 
   3   7   7       44.71      -14.46    119.86 o 
   4   7   7     7327.33     7424.93    435.22 o 
   5   7   7       33.96       27.45    169.85 o 
   6   7   7     3292.73     3329.74    312.74 o 
  -6   8   7     3785.50     3103.73    349.62 o 
  -5   8   7      968.24      704.94    194.59 o 
  -4   8   7    22609.14    21266.60   1274.60 o 
  -3   8   7      204.84      237.26    138.21 o 
  -2   8   7     2689.10     2695.36    147.38 o 
  -1   8   7     2417.80     2274.73    150.90 o 
   0   8   7    26521.55    26343.51    539.42 o 
   1   8   7     1906.65     1970.51    120.64 o 
   2   8   7     1528.17     1693.76    198.12 o 
   3   8   7      368.21      496.92    120.95 o 
   4   8   7    12398.61    12622.21    386.05 o 
   5   8   7      294.59      234.84    100.00 o 
   6   8   7      467.82      787.22    196.91 o 
  -6   9   7     1154.35     1118.87    469.96 o 
  -5   9   7     1662.50     1404.63    226.94 o 
  -4   9   7        5.14      326.60    161.05 o 
  -3   9   7      390.75      368.75    172.48 o 
  -2   9   7      152.29      128.30     84.58 o 
  -1   9   7      159.66      308.62     88.47 o 
   0   9   7      749.22      731.88    148.68 o 
   1   9   7     2876.84     3230.84    169.60 o 
   2   9   7     3975.88     3885.70    337.66 o 
   3   9   7        3.34      146.32    113.32 o 
   4   9   7     7521.48     7700.03    366.24 o 
   5   9   7      117.63      271.65    165.38 o 
   6   9   7     6270.78     5900.39    442.46 o 
  -5  10   7      609.42      743.32    205.71 o 
  -4  10   7    13868.09    14026.00    611.77 o 
  -3  10   7      114.94      215.18    114.85 o 
  -2  10   7    14029.47    14859.38    415.21 o 
  -1  10   7     3720.06     3995.58    195.21 o 
   0  10   7     2275.03     2280.62    164.50 o 
   1  10   7       14.56      141.06     82.05 o 
   2  10   7     2044.87     1631.53    162.46 o 
   3  10   7     2119.51     2216.33    222.37 o 
   4  10   7     7104.66     7637.71    444.72 o 
   5  10   7       17.28      363.34    182.97 o 
  -4  11   7      223.93      181.08    126.46 o 
  -3  11   7     1692.12     1644.12    210.14 o 
  -2  11   7      960.16      910.74    268.91 o 
  -1  11   7     5428.14     5567.61    225.80 o 
   0  11   7     1746.01     2128.26    183.82 o 
   1  11   7     1670.52     1414.65    154.91 o 
   2  11   7     2947.51     2924.70    211.42 o 
   3  11   7     2432.99     2657.43    295.06 o 
   4  11   7      685.06      490.89    156.07 o 
  -4  12   7       81.04      188.03    193.39 o 
  -3  12   7      717.59      580.10    127.70 o 
  -2  12   7     8427.86     8345.30    383.07 o 
  -1  12   7     2468.04     2853.45    219.79 o 
   0  12   7      401.80      397.19    103.21 o 
   1  12   7     2990.73     2901.08    291.16 o 
   2  12   7     8949.64     9472.73    582.78 o 
   3  12   7       73.99      320.00    127.72 o 
   4  12   7      589.42      536.49    181.75 o 
  -3  13   7     7643.10     8276.43    366.93 o 
  -2  13   7       54.82       19.78     99.59 o 
  -1  13   7     7046.67     7395.74    358.49 o 
   0  13   7     2490.19     2035.61    173.90 o 
   1  13   7      902.22      691.61    139.83 o 
   2  13   7       72.02      313.18    117.74 o 
   3  13   7     5163.68     5198.33    377.70 o 
  -1  14   7      494.74      510.18    146.57 o 
   0  14   7     5025.84     4958.46    246.34 o 
   1  14   7     6143.76     5912.08    304.55 o 
  -6   0   8        4.91       87.95     84.25 o 
  -4   0   8        8.60      119.66     67.71 o 
  -2   0   8      140.33       84.16     62.15 o 
   0   0   8      616.98      694.77     92.37 o 
   2   0   8      808.31      827.44    150.04 o 
   4   0   8     8285.39     8626.48    383.62 o 
   6   0   8     1287.49     1294.50    236.59 o 
  -7   1   8      586.84      410.23    137.03 o 
  -6   1   8    13976.98    13984.29    558.12 o 
  -5   1   8        8.12       96.38     67.64 o 
  -4   1   8    27994.99    27872.26    421.41 o 
  -3   1   8      124.23      185.32     66.97 o 
  -2   1   8     8001.62     8226.34    153.13 o 
  -1   1   8      888.97      834.86     70.41 o 
   0   1   8     9099.21     9260.46    185.12 o 
   1   1   8     2306.79     2219.02     96.12 o 
   2   1   8    18482.89    19367.41    273.62 o 
   3   1   8     3439.29     3267.18    186.20 o 
   4   1   8    16470.02    16173.78    352.52 o 
   5   1   8     1036.35      759.22    166.71 o 
   6   1   8      442.20      512.46    111.71 o 
   7   1   8      124.55      466.35    131.34 o 
  -7   2   8      120.52      204.89    113.71 o 
  -6   2   8      367.47      275.40    106.62 o 
  -5   2   8     1671.45     1672.74    159.60 o 
  -4   2   8        3.41      166.50    124.50 o 
  -3   2   8     3040.33     3420.71    194.74 o 
  -2   2   8       32.42        8.06     51.39 o 
  -1   2   8     7501.40     7304.21    167.97 o 
   0   2   8      879.94      867.22     86.95 o 
   1   2   8     3604.50     3495.52    117.95 o 
   2   2   8     3002.06     3054.08    126.09 o 
   3   2   8      108.45      254.41     79.61 o 
   4   2   8     3124.72     3084.34    180.74 o 
   5   2   8       13.00      169.81     98.40 o 
   6   2   8     4341.99     4552.04    247.90 o 
   7   2   8      420.97      322.63    147.98 o 
  -7   3   8      428.35      329.13    100.16 o 
  -6   3   8     4608.56     4813.65    342.34 o 
  -5   3   8        1.84      257.97    122.14 o 
  -4   3   8     2782.57     3240.23    244.28 o 
  -3   3   8      599.18      376.73     89.81 o 
  -2   3   8    27804.45    27663.36    370.29 o 
  -1   3   8     5212.91     4793.10    144.45 o 
   0   3   8    10546.83    10398.21    228.12 o 
   1   3   8     2065.05     2174.26    106.78 o 
   2   3   8    10517.46    10449.22    217.08 o 
   3   3   8    10084.35     9637.69    269.68 o 
   4   3   8     1045.24      965.36    119.46 o 
   5   3   8     2764.09     2511.24    268.83 o 
   6   3   8    10806.75    10424.80    375.94 o 
   7   3   8     1572.65     1509.45    191.01 o 
  -6   4   8      121.30      181.09    108.78 o 
  -5   4   8     5231.95     5521.54    770.31 o 
  -4   4   8       55.14      140.67    105.89 o 
  -3   4   8     7336.23     6258.98    191.55 o 
  -2   4   8       19.77      100.52     51.01 o 
  -1   4   8     8180.83     7666.58    181.59 o 
   0   4   8     1620.02     1441.82    101.37 o 
   1   4   8     6876.99     6126.32    173.80 o 
   2   4   8     1561.24     1539.82    135.12 o 
   3   4   8     6841.42     6708.14    241.31 o 
   4   4   8      994.30      911.10    123.80 o 
   5   4   8     1479.45     1445.71    176.26 o 
   6   4   8     3825.78     3347.37    268.26 o 
  -6   5   8     3583.02     3072.65    316.45 o 
  -5   5   8       16.96      127.82     97.69 o 
  -4   5   8      673.32      790.91    256.46 o 
  -3   5   8       79.58      212.70     71.77 o 
  -2   5   8     7734.88     7712.47    219.00 o 
  -1   5   8     1113.12     1113.64    102.23 o 
   0   5   8     9355.61     9498.85    268.13 o 
   1   5   8    17457.04    17592.04    287.69 o 
   2   5   8      188.19       61.72     60.70 o 
   3   5   8      177.40      113.70     92.39 o 
   4   5   8     2965.51     2810.55    181.32 o 
   5   5   8     6341.46     5840.60    252.82 o 
   6   5   8     2852.02     3294.80    281.91 o 
  -6   6   8        0.48      177.94    101.09 o 
  -5   6   8     8160.84     8764.68    501.57 o 
  -4   6   8      397.29      510.92    173.61 o 
  -3   6   8     7493.87     7612.05    235.43 o 
  -2   6   8       19.74       81.60     64.45 o 
  -1   6   8    15443.78    15614.24    267.56 o 
   0   6   8      280.55      263.44     70.74 o 
   1   6   8     6639.16     6861.37    194.47 o 
   2   6   8      157.57      378.32     93.40 o 
   3   6   8    12466.25    12634.20    378.14 o 
   4   6   8      694.55      964.36    165.21 o 
   5   6   8     4536.88     4862.65    304.08 o 
   6   6   8       30.63      413.56    224.51 o 
  -6   7   8      849.40      852.03    336.76 o 
  -5   7   8       47.82       78.34    132.74 o 
  -4   7   8     2197.97     2029.40    247.02 o 
  -3   7   8       88.53      246.75     98.01 o 
  -2   7   8      131.35      195.23    102.66 o 
  -1   7   8     3369.00     3405.48    143.04 o 
   0   7   8      330.33      312.91     89.26 o 
   1   7   8     7101.92     6922.25    203.62 o 
   2   7   8      770.27      760.89    129.32 o 
   3   7   8     6708.95     6651.54    264.02 o 
   4   7   8      698.61      772.26    155.65 o 
   5   7   8     2402.74     2079.72    220.58 o 
   6   7   8      455.76      325.88    132.74 o 
  -5   8   8     7427.34     7074.50    424.10 o 
  -4   8   8       19.32      121.38    129.21 o 
  -3   8   8    12251.64    12742.24    375.42 o 
  -2   8   8       70.49       76.17     65.63 o 
  -1   8   8    13135.67    13896.49    312.57 o 
   0   8   8        0.08      152.18     68.95 o 
   1   8   8    11525.02    11293.11    258.42 o 
   2   8   8      244.44      265.41     84.39 o 
   3   8   8     3738.50     3928.99    230.61 o 
   4   8   8      558.47      577.75    149.06 o 
   5   8   8     6344.48     6588.93    413.55 o 
  -5   9   8      328.07      342.08    281.44 o 
  -4   9   8      161.93      167.58    142.08 o 
  -3   9   8     2332.64     2120.10    205.04 o 
  -2   9   8      603.60      698.38    158.52 o 
  -1   9   8     1587.93     1675.75    180.96 o 
   0   9   8      953.88     1008.20    135.09 o 
   1   9   8       69.97      191.64     98.46 o 
   2   9   8      211.29      295.07     99.54 o 
   3   9   8     6013.47     6381.04    414.24 o 
   4   9   8     1331.91     1517.74    294.48 o 
   5   9   8     8806.49     8831.04    691.69 o 
  -4  10   8      381.31      257.00    378.39 o 
  -3  10   8    11323.32    11498.93    748.50 o 
  -2  10   8      106.02      326.71    121.28 o 
  -1  10   8     4650.87     5089.13    275.96 o 
   0  10   8     1379.43     1383.02    154.39 o 
   1  10   8     8385.09     8561.26    291.79 o 
   2  10   8      370.63      693.54    249.57 o 
   3  10   8     5482.47     5418.92    304.30 o 
   4  10   8     1656.05     1320.01    244.23 o 
  -4  11   8     5382.49     5293.44    308.89 o 
  -3  11   8     1889.85     1911.49    219.57 o 
  -2  11   8     1610.17     1928.92    284.60 o 
  -1  11   8      468.08      355.06    120.82 o 
   0  11   8     2617.54     2486.37    175.09 o 
   1  11   8      720.01      694.07    161.13 o 
   2  11   8     3092.11     3188.63    304.01 o 
   3  11   8     1775.06     1984.94    218.78 o 
   4  11   8     2992.84     2715.36    277.12 o 
  -3  12   8     2851.19     3131.85    297.09 o 
  -2  12   8       14.94      249.70    113.48 o 
  -1  12   8     2686.94     2534.75    227.63 o 
   0  12   8     1178.94      913.29    173.60 o 
   1  12   8     2320.64     2063.23    174.10 o 
   2  12   8      808.44      945.57    176.83 o 
   3  12   8     6859.29     7265.02    835.31 o 
  -1  13   8      456.84      416.11    149.02 o 
   0  13   8     1463.44     1589.09    196.84 o 
   1  13   8     3668.28     3644.40    280.49 o 
  -5   0   9      417.25      253.48    113.50 o 
  -3   0   9     2319.64     2031.37    241.72 o 
  -1   0   9     2269.31     2173.02    155.74 o 
   1   0   9    11878.88    12056.51    314.20 o 
   3   0   9     7802.62     8107.61    362.01 o 
   5   0   9     5686.67     5893.80    468.44 o 
  -6   1   9      748.63      498.10    126.58 o 
  -5   1   9     8217.21     8008.31    464.32 o 
  -4   1   9      108.51      313.70     69.10 o 
  -3   1   9    14382.86    14872.22    322.61 o 
  -2   1   9       54.51      121.99     51.80 o 
  -1   1   9    10800.45    11339.59    198.17 o 
   0   1   9      898.24      946.78     87.58 o 
   1   1   9    12258.02    12380.68    209.58 o 
   2   1   9      463.29      386.69     77.58 o 
   3   1   9     6510.10     6546.33    246.23 o 
   4   1   9      165.85      183.12    116.88 o 
   5   1   9    11799.17    11979.35    365.95 o 
   6   1   9       29.96      145.80     93.21 o 
  -6   2   9     7106.94     6997.33    376.76 o 
  -5   2   9      196.49      373.25    106.41 o 
  -4   2   9      737.63      494.25    100.16 o 
  -3   2   9      432.35      362.95     89.94 o 
  -2   2   9     2536.33     2344.11    145.78 o 
  -1   2   9      805.16      721.36     71.61 o 
   0   2   9     1406.56     1210.30     93.04 o 
   1   2   9     2234.65     2074.93    105.36 o 
   2   2   9    17182.12    17307.11    358.93 o 
   3   2   9     4101.46     4178.48    317.21 o 
   4   2   9     1809.29     1487.66    185.03 o 
   5   2   9     2000.74     2132.74    183.41 o 
   6   2   9     5239.08     5538.56    307.04 o 
  -6   3   9      565.37      579.76    144.93 o 
  -5   3   9    10222.85    10210.45    455.00 o 
  -4   3   9      126.38      118.87     92.44 o 
  -3   3   9     8971.00     9545.88    311.32 o 
  -2   3   9      237.40      128.96     88.89 o 
  -1   3   9    10775.49    10478.86    221.81 o 
   0   3   9     1441.69     1130.18     94.86 o 
   1   3   9     7282.93     7610.14    180.73 o 
   2   3   9      635.53      468.37    105.65 o 
   3   3   9     5965.16     6081.89    235.89 o 
   4   3   9      459.29      344.33    107.41 o 
   5   3   9     2621.93     2758.75    214.18 o 
   6   3   9      665.91      438.60    115.08 o 
  -6   4   9     1568.50     1961.56    244.72 o 
  -5   4   9        9.51      213.42    107.17 o 
  -4   4   9    10204.22    10461.17    822.19 o 
  -3   4   9      918.01      939.77    163.07 o 
  -2   4   9     2847.35     2773.53    166.86 o 
  -1   4   9     8577.06     8793.69    206.45 o 
   0   4   9    17720.39    18192.43    295.86 o 
   1   4   9      806.72      907.28    103.92 o 
   2   4   9     5186.05     4848.30    169.07 o 
   3   4   9     1245.94     1226.23    172.82 o 
   4   4   9     6296.14     5783.42    254.22 o 
   5   4   9     1867.95     1723.69    179.56 o 
   6   4   9     1062.24     1036.03    187.51 o 
  -6   5   9       69.54      346.39    131.73 o 
  -5   5   9     1332.69     1501.33    494.51 o 
  -4   5   9      741.92      427.54    147.50 o 
  -3   5   9     4583.32     4602.51    239.26 o 
  -2   5   9      107.71      173.57     69.69 o 
  -1   5   9     2593.34     2573.52    160.37 o 
   0   5   9     1074.27     1027.96    147.16 o 
   1   5   9     4557.98     4176.87    162.38 o 
   2   5   9     1186.63      921.44    100.06 o 
   3   5   9     4109.64     4125.39    254.65 o 
   4   5   9     2727.41     2728.22    301.70 o 
   5   5   9      279.44      191.18     89.95 o 
  -5   6   9      461.13      611.35    197.13 o 
  -4   6   9    20059.80    21201.81    947.10 o 
  -3   6   9      531.06      533.19    190.46 o 
  -2   6   9    16832.39    16465.21    522.03 o 
  -1   6   9     1780.81     1971.25    169.65 o 
   0   6   9     9244.73     9368.34    227.81 o 
   1   6   9     3213.99     2964.57    145.71 o 
   2   6   9     4214.15     4292.97    180.67 o 
   3   6   9        2.29      126.85    200.50 o 
   4   6   9    13611.20    13235.40    384.29 o 
   5   6   9     4110.97     4273.71    296.42 o 
  -5   7   9        4.62      308.69    141.71 o 
  -4   7   9      229.58      214.30    117.88 o 
  -3   7   9      138.24      202.38    236.87 o 
  -2   7   9      241.49      127.10     65.64 o 
  -1   7   9      126.96      280.12     88.57 o 
   0   7   9      193.18      368.44     88.56 o 
   1   7   9      505.27      430.29     87.53 o 
   2   7   9      438.38      439.98    121.75 o 
   3   7   9      111.32      365.10    114.57 o 
   4   7   9     1330.16     1331.95    187.02 o 
   5   7   9      576.26      613.74    159.51 o 
  -5   8   9      461.53      467.93    174.56 o 
  -4   8   9     6761.16     6588.36    554.04 o 
  -3   8   9      160.50      135.56     95.63 o 
  -2   8   9    14391.19    14704.99    439.66 o 
  -1   8   9       52.94      212.72     99.35 o 
   0   8   9     7847.24     8013.92    236.53 o 
   1   8   9      124.96      281.77     86.83 o 
   2   8   9    13315.24    13546.18    325.23 o 
   3   8   9     1010.54     1075.45    168.91 o 
   4   8   9     4343.28     4218.97    398.95 o 
  -4   9   9      415.00      148.90    142.02 o 
  -3   9   9     1641.75     1464.56    186.67 o 
  -2   9   9      144.46      228.52    123.75 o 
  -1   9   9      301.00      358.68    146.39 o 
   0   9   9     1307.63     1524.99    135.93 o 
   1   9   9      149.64      109.90     70.50 o 
   2   9   9     1432.08     1290.27    177.03 o 
   3   9   9     1366.73     1601.82    196.98 o 
   4   9   9      428.64      503.79    143.04 o 
  -3  10   9      192.21      146.83    107.01 o 
  -2  10   9     3369.45     3282.56    238.77 o 
  -1  10   9     1051.72     1162.76    212.06 o 
   0  10   9    14401.84    15744.29    498.37 o 
   1  10   9     2199.55     2127.58    177.54 o 
   2  10   9     9538.56    10038.62    482.62 o 
   3  10   9      103.25      431.60    203.05 o 
  -2  11   9       85.91      246.65    123.61 o 
  -1  11   9     1265.00     1696.22    305.54 o 
   0  11   9       75.31      173.94    113.09 o 
   1  11   9     3436.60     3244.62    233.90 o 
   2  11   9     1423.06     1602.85    341.22 o 
   0  12   9     6199.80     6350.52    318.52 o 
  -4   0  10      561.10      179.70    181.54 o 
  -2   0  10      551.56      343.35    146.81 o 
   0   0  10     1362.24     1540.64    141.13 o 
   2   0  10       51.50       25.22    109.72 o 
   4   0  10     1749.35     1907.71    258.06 o 
  -5   1  10       26.54       78.89     73.23 o 
  -4   1  10    12850.68    13426.07    389.61 o 
  -3   1  10      458.33      293.17    148.14 o 
  -2   1  10    20382.10    21048.01    650.34 o 
  -1   1  10       15.03      129.91     66.12 o 
   0   1  10    20499.29    21625.20    289.47 o 
   1   1  10      578.62      415.54     86.13 o 
   2   1  10     7278.68     7206.60    280.61 o 
   3   1  10       48.61      163.89     83.71 o 
   4   1  10     7300.30     8060.60    311.41 o 
   5   1  10       35.37      373.11    110.22 o 
  -5   2  10     2469.36     2122.40    221.16 o 
  -4   2  10      788.63      713.82    125.15 o 
  -3   2  10     1476.71     1588.59    165.26 o 
  -2   2  10      207.02      237.92     82.98 o 
  -1   2  10      112.44      125.24     66.62 o 
   0   2  10        1.04       47.95     59.06 o 
   1   2  10      792.43      621.77     90.52 o 
   2   2  10      219.67      211.02    104.51 o 
   3   2  10     3985.20     3820.05    213.70 o 
   4   2  10     1519.02     1611.75    283.68 o 
   5   2  10     3546.14     3235.49    233.80 o 
  -5   3  10      157.58      170.79     94.24 o 
  -4   3  10     6580.62     6335.61    271.06 o 
  -3   3  10     1336.89     1318.87    157.14 o 
  -2   3  10     7190.61     7178.53    250.41 o 
  -1   3  10      221.89      261.90     69.76 o 
   0   3  10     8421.20     8543.40    222.92 o 
   1   3  10      886.88      650.24    108.30 o 
   2   3  10    10454.94    10942.88    312.05 o 
   3   3  10      123.30      223.89     93.91 o 
   4   3  10    13767.52    13529.30    515.21 o 
   5   3  10      610.74      361.75    104.70 o 
  -5   4  10     3508.16     3407.73    322.84 o 
  -4   4  10        9.24      274.45    195.50 o 
  -3   4  10     4141.09     3921.62    361.39 o 
  -2   4  10      779.76      810.58    157.26 o 
  -1   4  10     7896.93     7927.61    288.98 o 
   0   4  10      162.27      103.83     38.19 o 
   1   4  10     4168.89     3564.17    163.34 o 
   2   4  10     1328.83     1433.95    218.56 o 
   3   4  10     5701.99     5198.74    268.99 o 
   4   4  10      371.29      189.29     73.11 o 
   5   4  10     1713.72     1978.60    221.49 o 
  -5   5  10      874.63      585.37    216.34 o 
  -4   5  10     2883.12     3248.25    336.43 o 
  -3   5  10      262.48      347.79    113.92 o 
  -2   5  10     2364.16     2123.54    282.63 o 
  -1   5  10        0.02      164.93     74.88 o 
   0   5  10     3690.65     3853.20    168.09 o 
   1   5  10       20.18      137.72     61.26 o 
   2   5  10     7324.34     7503.39    274.44 o 
   3   5  10     2685.72     2682.12    189.15 o 
   4   5  10     2945.98     3083.95    211.09 o 
   5   5  10     1150.75     1308.56    175.99 o 
  -4   6  10      264.59      432.92    131.69 o 
  -3   6  10     5149.31     5077.66    554.72 o 
  -2   6  10       17.11      164.80    101.24 o 
  -1   6  10    10928.36    11489.57    327.71 o 
   0   6  10        0.13      207.86     80.29 o 
   1   6  10    12829.08    13308.19    317.39 o 
   2   6  10        6.09      170.07    161.60 o 
   3   6  10     4711.95     4912.81    539.82 o 
   4   6  10      471.01      496.95    111.17 o 
  -4   7  10        9.87      163.86    208.62 o 
  -3   7  10       48.52      136.96    126.87 o 
  -2   7  10     1337.82     1034.86    178.22 o 
  -1   7  10       13.49       96.01     79.10 o 
   0   7  10      392.51      232.98     91.03 o 
   1   7  10      436.15      396.89     91.23 o 
   2   7  10      463.72      581.56    130.07 o 
   3   7  10      365.62      466.52    109.23 o 
   4   7  10       10.61      129.63     96.49 o 
  -3   8  10     7581.41     7577.54    505.19 o 
  -2   8  10      196.91      196.31    104.66 o 
  -1   8  10     6212.84     5916.93    265.80 o 
   0   8  10        5.92      100.25    117.87 o 
   1   8  10     9181.92     9199.75    302.04 o 
   2   8  10      263.00      369.82    114.51 o 
   3   8  10     9084.63     9283.72    416.19 o 
  -3   9  10     1306.96      770.92    246.71 o 
  -2   9  10      772.17      719.66    150.86 o 
  -1   9  10       62.79       32.84     87.75 o 
   0   9  10      523.21      347.40    126.21 o 
   1   9  10     3419.93     3486.89    196.45 o 
   2   9  10     1041.30      650.11    161.95 o 
   3   9  10      201.96      419.57    175.12 o 
  -1  10  10     8949.18     8810.71    363.15 o 
   0  10  10       28.88      175.97     94.25 o 
   1  10  10     2051.04     2036.50    210.61 o 
  -3   0  11      572.50      692.09    188.10 o 
  -1   0  11     1205.76     1398.75    227.37 o 
   1   0  11     2173.93     2503.16    607.35 o 
   3   0  11      489.77      520.63    135.01 o 
  -4   1  11       19.00      190.74     85.06 o 
  -3   1  11     5065.73     4955.52    288.32 o 
  -2   1  11       19.60      242.17     84.05 o 
  -1   1  11    11370.61    11709.40    366.92 o 
   0   1  11      916.79      803.70     99.48 o 
   1   1  11    11030.80    12272.40    340.64 o 
   2   1  11       37.42      214.17     76.53 o 
   3   1  11    10777.65    11321.59    400.44 o 
   4   1  11      621.80      517.35    113.60 o 
  -4   2  11    10517.95    11070.88    437.26 o 
  -3   2  11      331.06      357.90    101.33 o 
  -2   2  11      358.00      253.29     80.85 o 
  -1   2  11      710.02      561.65    117.00 o 
   0   2  11     4093.52     4044.47    170.97 o 
   1   2  11       42.27      124.44     87.77 o 
   2   2  11      409.65      436.95    111.11 o 
   3   2  11      542.97      565.33    210.57 o 
   4   2  11     4664.71     5002.91    281.00 o 
  -4   3  11      147.00      147.97    170.20 o 
  -3   3  11     9126.16     9180.39    330.94 o 
  -2   3  11       37.77       38.86    177.82 o 
  -1   3  11     4838.77     5206.31    227.50 o 
   0   3  11     1378.91     1384.40    150.94 o 
   1   3  11     5981.30     6149.03    285.80 o 
   2   3  11       70.51       98.01     74.17 o 
   3   3  11     2454.47     2468.21    258.84 o 
   4   3  11       70.71      246.35     79.53 o 
  -4   4  11     3713.10     3310.81    239.84 o 
  -3   4  11      626.57      430.77     98.07 o 
  -2   4  11     7903.38     7625.01    302.91 o 
  -1   4  11     2070.16     2115.78    206.58 o 
   0   4  11     1456.37     1564.71    164.36 o 
   1   4  11     1688.34     1598.15    157.27 o 
   2   4  11    11935.01    12516.53    419.61 o 
   3   4  11      191.11      139.97     80.39 o 
   4   4  11     1931.63     1664.48    176.30 o 
  -3   5  11     2353.57     2252.10    288.98 o 
  -2   5  11      974.70      745.52    206.56 o 
  -1   5  11     2368.95     2351.34    156.13 o 
   0   5  11     1324.98     1166.22    165.66 o 
   1   5  11      814.27      607.82    122.06 o 
   2   5  11       10.19      153.84     90.25 o 
   3   5  11     1325.82     1603.68    206.18 o 
  -3   6  11     1369.98      854.30    182.83 o 
  -2   6  11    10250.58    10521.69    490.96 o 
  -1   6  11     2403.90     2370.12    216.74 o 
   0   6  11     7866.57     9011.21    324.15 o 
   1   6  11     1447.31     1412.92    147.92 o 
   2   6  11    12497.40    12490.99    481.82 o 
   3   6  11      450.35      426.15    165.38 o 
  -2   7  11      685.34      360.79    142.74 o 
  -1   7  11        3.14      156.43     84.31 o 
   0   7  11       65.39       86.08     82.79 o 
   1   7  11     1122.55      581.57    178.20 o 
   2   7  11     1309.91     1104.10    169.92 o 
  -1   8  11       35.33      246.98     97.12 o 
   0   8  11    16169.33    17323.23    413.44 o 
   1   8  11       88.62      179.87    182.59 o 
  -2   0  12     5366.76     6249.89    431.76 o 
   0   0  12      381.59      863.06    312.97 o 
   2   0  12      419.60      367.12    168.76 o 
  -3   1  12      137.54      264.88     87.29 o 
  -2   1  12     4731.96     4627.41    305.50 o 
  -1   1  12      445.27      364.68     73.97 o 
   0   1  12    13295.25    15006.34    684.46 o 
   1   1  12       80.82      109.60     50.92 o 
   2   1  12    12330.92    12628.06    487.16 o 
   3   1  12        0.23      233.37     73.92 o 
  -3   2  12     1563.05     1068.53    275.20 o 
  -2   2  12     1439.17     1231.42    152.97 o 
  -1   2  12     1922.72     1588.64    157.03 o 
   0   2  12       18.63      210.68    139.13 o 
   1   2  12     3056.10     2786.38    264.09 o 
   2   2  12      237.61      408.82    124.75 o 
  -2   3  12     7643.08     7772.15    282.92 o 
  -1   3  12     1469.91     1395.43    266.47 o 
   0   3  12    10025.63     9829.59    583.40 o 
   1   3  12       91.14      342.57    223.76 o 
   2   3  12     4251.82     4624.92    243.46 o 
  -2   4  12     1032.00      748.21    116.29 o 
  -1   4  12     3180.17     3008.61    242.55 o 
   0   4  12     1183.64     1070.78    263.37 o 
   1   4  12     3254.68     3000.68    363.80 o 
   2   4  12      230.27      351.22     91.48 o 
  -1   5  12      183.92      131.55    103.49 o 
   0   5  12     1128.40      562.65    145.46 o 
   1   5  12       88.29      249.48    115.72 o 
                                                 
